# Supplementary material for: High-throughput sequencing of nodal marginal zone lymphomas identifies recurrent BRAF mutations
Source: Leukemia. 2018 Feb 28;32(11):2412–26. doi: 10.1038/s41375-018-0082-4 (PMC6224405; doi:10.1038/s41375-018-0082-4)
Supplement: Supplementary file 2 — Suppl. Table 1 [file 41375_2018_82_MOESM2_ESM.xlsx]

## Sheet: ISMED patient characteristics 
Lymphoma type	Patient ID	MYD88 status	Sex	Age at diagno-sis (years)	Follow-up/last contact (months)	M-gradient (type/height) at diagnosis	Organomegaly	Poly-neuro-pathy	Walden-ström	Hemolytic anemia	Primary location	Type of extranodal involvement	BM involve-ment	Treatment	Treatment response (CR/PR/SD/PD)	Outcome	Hepatitis C virus	B-symptoms	Staging (Ann-Arbor )	CD20	CD5	CD23	CCND1	CD103	Annexin A1	CD10	BCL2	BCL6	IgD	t(14;18)	BCL6 rearran-gements	Other peculiarities and markers
NMZL	N1	wt	M	51	0	N.A.	NO	N.A.	NO	N.A.	LN	skin	N.A.	N.A.	N.A.	N.A.	N.A.	N.A.	N.A.	+	-	-	-	N.A.	N.A.	-	+	-	-	-	N.A.	CD43+
NMZL	N2	wt	F	82	34	IgG / 55.7 g/l	cardiomegaly	NO	NO	NO	LN	SP, BM	YES	R-mono	N.A.	no palpable lymphadenopathy, clonally unrelated B-CLL after 35 months	N.A.	N.A.	IV B	+	-	-	-	N.A.	N.A.	-	dim	-	-	-	N.A.	Marginal zone pattern, plasmacytoid differentiated, Kappa+
NMZL	N3	wt	F	61	14	NO	slight splenomegaly	NO	NO	NO	LN	Gl tract, possibly SP	NO	R-bendamustine	PR	regressing lymphadenopathy	NEG	NO	II A (or more)	+	-	-	-	N.A.	N.A.	-	+	-	+	-	-	FISH: 3 fused BCL6 signals/cell; Marginal zone pattern, GCET1-
NMZL	N4	wt	M	66	0	N.A.	NO	N.A.	NO	N.A.	LN	N.A.	N.A.	watch and wait	-	spontaneous regression	N.A.	N.A.	N.A.	+	-	-	-	-	-	-	+	-	+	-	N.A.	Marginal zone pattern with monocytoid cells
NMZL	N6	wt	F	81	56	NO	NO	NO	NO	NO	LN*	BM	YES	R-mono	PR	relapse after 32 months	N.A.	YES (fever)	IV	+	-	-	-	N.A.	N.A.	-	+	dim	+	-	-
NMZL	N8	wt	F	59	1	N.A.	hepatosplenomegaly	N.A.	NO	YES	LN	SP, BM	YES	N.A.	N.A.	N.A.	N.A.	N.A.	N.A.	+	-	-	-	N.A.	N.A.	-	+	-	±	-	N.A.	Marginal zone pattern
NMZL	N9	wt	M	52	0	N.A.	NO	N.A.	NO	N.A.	LN	NO	N.A.	N.A.	N.A.	N.A.	N.A.	N.A.	II	+	-	-	-	N.A.	N.A.	-	+	-	±	-	N.A.	Follicular colonization pattern
NMZL	N10	wt	F	91	35	NO	NO	NO	NO	NO	LN*	pleura , abdominal	N.A.	R-mono	SD	stable disease	N.A.	YES (weight loss)	N.A.	+	-	-	-	N.A.	N.A.	-	+	-	-	-	N.A.	Moncytoid cytology, GCET1-
NMZL	N11	wt	F	84	5	N.A.	slight splenomegaly	NO	NO	NO	LN*	NO	NO	watch and wait	-	N.A.	N.A.	YES (drenching night sweats)	N.A.	+	-	-	-	N.A.	N.A.	-	+	-	±	-	-	FISH: 3 fused BCL6 signals/cell; Follicular colonization pattern
NMZL	N12	wt	F	52	69	N.A.	NO	N.A.	NO	N.A.	LN	BM	YES	N.A.	N.A.	relapse after 38 months	N.A.	YES (fever)	N.A.	+	-	-	-	N.A.	N.A.	-	+	-	-	-	N.A.	Follicular colonization pattern, GCET1-
NMZL	N13	wt	M	81	44	N.A.	NO	N.A.	NO	NO	LN*	tonsil	N.A.	watch and wait	-	progressive disease	N.A.	N.A.	IIa	+	-	-	-	N.A.	N.A.	-	+	-	±	-	N.A.
NMZL	N14	wt	M	77	44	N.A.	NO	N.A.	NO	NO	LN	tonsil	N.A.	watch and wait	-	relapse after 44 months	N.A.	N.A.	IIa	+	-	-	-	N.A.	N.A.	-	+	dim	N.A.	-	N.A.	Plasmacytoid differentiated, Kappa+, FOXP1+, GCET1-, IRF4+
NMZL	N16	wt	M	40	0	N.A.	NO	N.A.	NO	N.A.	LN	N.A.	N.A.	N.A.	N.A.	N.A.	N.A.	N.A.	N.A.	+	-	-	-	N.A.	N.A.	-	+	-	N.A.	-	N.A.	Marginal zone pattern
NMZL	N17	wt	F	85	71	NO	splenomegaly	NO	NO	NO	LN*	SP	NO	1. watch and wait, 2. palliative RT, 3. R-mono	PD	progressive disease	N.A.	NO	IIIA	+	-	-	-	N.A.	N.A.	-	+	-	±	-	N.A.	Plasmacytoid cytology
NMZL	N18	wt	M	65	74	NO	NO	NO	NO	NO	LN*	NO	NO	watch and wait	-	regression of B-symptoms but slightly progressive lymphadenopathy	NEG	YES (drenching night sweats)	II A	+	-	-	-	N.A.	N.A.	-	+	-	±	-	-	Follicular colonization pattern, GCET1-
NMZL	N21	wt	M	76	6	NO	splenomegaly	NO	NO	NO	LN	orbit, BM	YES	1. RT (orbit); 2. watch and wait	SD	stable disease	NEG	NO	IV	+	-	-	-	-	-	-	+	dim	+	-	-	FISH: 3 fused BCL6 signals/cell; CD43+, NOTCH1dim
NMZL	N22	p.L265P	M	64	20	N.A.	NO	N.A.	NO	N.A.	LN	NO	NO	watch and wait	-	stable disease	N.A.	N.A.	IIIa	+	-	-	-	N.A.	N.A.	-	+	-	±	-	N.A.	Follicular colonization pattern with monocytoid cells, GCET1-
NMZL	N23	wt	F	40	0	NO	NO	N.A.	NO	N.A.	LN	N.A.	N.A.	N.A.	N.A.	N.A.	N.A.	N.A.	N.A.	+	-	-	-	-	-	-	+	-	+	-	N.A.	Marginal zone pattern with monocytoid cells, IRF4+
NMZL	N24	wt	M	64	14	N.A.	NO	N.A.	NO	NO	LN	muscle	N.A.	R-bendamustine	N.A.	relapse with muscle attaint and transformation to DLBCL	N.A.	YES (fever)	IIIB	+	-	-	-	N.A.	N.A.	-	+	dim	±	-	-	FISH: 3 fused BCL6 signals/cell; marginal zone pattern with monocytoid cells, FOXP1+, GCET1-, IRF4+, NOTCH1dim
NMZL	N25	wt	M	42	2	N.A.	NO	N.A.	NO	N.A.	LN	N.A.	NO	RT	N.A.	N.A.	N.A.	N.A.	I	+	-	-	-	N.A.	N.A.	-	+	-	+	-	-	Marginal zone pattern
NMZL	N27	wt	F	74	4	NO	splenomegaly	NO	NO	NO	LN	MALT, BM	YES	watch and wait	PD	progressive disease	N.A.	NO	IV	+	-	+	-	-	-	-	+	-	+	-	-	Plasmacytoid cytology, GCET1-, HGAL-, NOTCH1dim
NMZL	N28	wt	F	73	0	N.A.	NO	N.A.	NO	N.A.	LN	perinodal soft tissue	N.A.	N.A.	N.A.	N.A.	N.A.	N.A.	N.A.	+	-	-	-	N.A.	N.A.	-	+	dim	+	-	-	FISH: 3 fused BCL6 signals/cell; plasmacytoid differentiated, Kappa+, IRF4+
NMZL	N29	wt	F	63	57	NO	splenomegaly	NO	NO	NO	LN	stomach mucosa, BM	YES	R-chlorambucil	CR	complete remission	NEG	N.A.	IV A	+	-	-	-	N.A.	N.A.	-	+	-	N.A.	-	N.A.	Marginal zone pattern
NMZL	N30	wt	F	66	5	N.A.	splenomegaly	NO	NO	NO	LN	SP, tonsil	NO	R-bendamustine	PR/CR	relapse after 144 months	NEG	NO	N.A.	+	-	-	-	N.A.	N.A.	-	+	dim	±	-	-	Marginal zone pattern with monocytoid cells, stathmin-
NMZL	N31	wt	F	70	3	NO	splenomegaly	NO	NO	NO	LN	thorax, GI-tract (minimally)	NO	watch and wait	-	stable disease	NEG	NO	IIIA	+	-	-	-	N.A.	N.A.	-	+	-	±	-	N.A.	Plasmacytoid differentiated, Kappa+, GCET1-, IRF4dim
SMZL	S1	wt	F	80	1	NO	splenomegaly	NO	NO	NO	SP	SP, BM	YES	watch and wait / splenectomy	-	N.A.	N.A.	NO	IV A	+	-	-	-	-	-	N.A.
SMZL	S2	wt	F	77	10	N.A.	splenomegaly	NO	NO	YES	SP	SP	NO	R-CHEOP / splenectomy	CR	CR	NEG	NO	ISA	+	-	+	-	N.A.	N.A.	N.A.
SMZL	S3	wt	M	77	52	NO	splenomegaly	YES	NO	NO	SP	SP, BM	YES	watch and wait / splenectomy	-	stable disease	NEG	YES (fever, weight loss)	IV	+	-	-	-	N.A.	-	N.A.
SMZL	S4	wt	M	60	35	NO	hepatosplenomegaly	NO	NO	NO	SP	SP, lung, liver, BM	YES	1. R-bendamustine; 2. R-CHOP	PR	good response to therapy, unchanged splenomegaly	POS	YES (weight loss)	IV	+	-	-	-	N.A.	N.A.	N.A.
SMZL	S5	wt	M	91	5	NO	splenomegaly	NO	NO	NO	SP	SP	N.A.	prednisone / splenectomy	PD	progressive disease	NEG	YES (weight loss)	N.A.	+	-	-	-	-	N.A.	N.A.
SMZL	S6	wt	M	81	3	IgA / 4.2 g/l	splenomegaly	NO	NO	NO	SP	SP, BM	YES	watch and wait	PD	death	NEG	YES	IV	+	-	-	-	N.A.	N.A.	N.A.
SMZL	S7	wt	F	62	0	N.A.	splenomegaly	N.A.	NO	N.A.	SP*	SP	N.A.	N.A. / splenectomy	N.A.	N.A.	N.A.	N.A.	N.A.	+	-	-	-	N.A.	-	-
SMZL	S8	wt	M	67	82	N.A.	splenomegaly	N.A.	NO	N.A.	SP	SP, BM	YES	watch and wait / splenectomy	-	progressive disease	N.A.	N.A.	N.A.	+	-	-	-	N.A.	N.A.	N.A.
SMZL	S9	wt	F	78	0	N.A.	splenomegaly	N.A.	NO	N.A.	SP	SP, BM	YES	N.A. / splenectomy	N.A.	N.A.	N.A.	N.A.	N.A.	+	-	-	-	N.A.	N.A.	N.A.
SMZL	S10	wt	M	57	1	IgM / 3.32 g/l	hepatosplenomegaly	N.A.	NO	NO	SP*	SP, stomach mucosa, BM	YES	watch and wait / splenectomy	-	spontaneous regression	NEG	YES (fever, drenching night sweats)	N.A.	+	-	-	-	N.A.	N.A.	N.A.
SMZL	S11	wt	M	41	96	NO	splenomegaly	NO	NO	YES	SP*	SP, BM	YES	watch and wait / splenectomy	-	no evidence of relapse	NEG	NO	N.A.	+	-	-	-	N.A.	N.A.	N.A.
SMZL	S12	wt	M	49	101	IgM / 3.4 g/l	splenomegaly	NO	NO	YES	SP	SP, BM	YES	chemotherapy for urothelial carcinoma / splenectomy	-	stable disease	NEG	N.A.	IVA	+	-	-	-	N.A.	N.A.	N.A.
LPL	L5	wt	F	75	0	IgM (? g/l)	splenomegaly	N.A.	YES	N.A.	LN	BM	YES	N.A.	N.A.	N.A.	N.A.	N.A.	N.A.	+	-	-	-	N.A.	N.A.	N.A.
LPL	L8	p.L265P	M	77	30	N.A.	N.A.	NO	YES	NO	LN	N.A.	N.A.	watch and wait / parotidectomy	-	stable disease	N.A.	NO	N.A.	+	-	-	-	N.A.	N.A.	N.A.
LPL	L9	p.L265P	F	73	0	N.A.	N.A.	N.A.	doubtful	N.A.	LN	skin, breast	N.A.	N.A.	N.A.	N.A.	N.A.	N.A.	N.A.	+	-	-	-	N.A.	N.A.	+
LPL	L10	p.L265P	M	85	2	IgM / 3.14 g/l	NO	NO	YES	NO	BM	BM	YES	watch and wait	-	N.A.	NEG	NO	N.A.	+	-	+	-	N.A.	N.A.	-
LPL	L11	p.L265P	M	66	0	N.A.	NO	N.A.	YES	N.A.	LN	BM	YES	watch and wait	-	N.A.	N.A.	N.A.	N.A.	+	-	-	-	N.A.	N.A.	N.A.
LPL	L13	p.L265P	M	70	0	NO	splenomegaly	N.A.	YES	N.A.	BM	BM	YES	N.A.	N.A.	N.A.	NEG	N.A.	N.A.	+	-	-	-	-	N.A.	N.A.
LPL	L14	p.L265P	F	84	0	IgM / 14.9 g/l	NO	N.A.	YES	NO	BM	BM	YES	R-bendamustine (suggested)	N.A.	N.A.	N.A.	NO	N.A.	+	-	+	-	N.A.	N.A.	N.A.
LPL	L16	p.L265P	M	74	101	IgM / 42.12 g/l	NO	YES	YES	YES	BM	BM	YES	1. plasmapheresis, 2. R-mono; 3. Fludarabine, cyclophosphamide, rituximab, 4. R-bendamustine; 5. Ofatumumab; 6. Ibrutinib	1./2. PD, 3. PR/PD, 4. anaphylactic shock to R; 5. PR	progressive disease (IgM 42.12 g/l)	NEG	NO	N.A.	+	-	+	-	N.A.	N.A.	N.A.
LPL	L17	p.L265P	M	74	4	N.A.	NO	N.A.	YES	N.A.	LN	BM	YES	N.A.	N.A.	N.A.	N.A.	N.A.	N.A.	+	-	-	-	N.A.	N.A.	-
LPL	L18	p.L265P	M	46	32	NO	N.A.	N.A.	NO	N.A.	BM	pleura, paravertebral, thoracic wall, retrosternal, BM	YES	R-bendamustine	CR	complete remission	N.A.	NO	N.A.	+	-	-	-	N.A.	N.A.	N.A.
LPL	L19	p.L265P	M	61	0	N.A.	NO	N.A.	NO	N.A.	LN	N.A.	N.A.	N.A.	N.A.	N.A.	N.A.	N.A.	N.A.	+	-	-	-	N.A.	N.A.	-
EMZL	E1	wt	F	33	28	NO	NO	NO	NO	NO	MALT (gastric)	stomach mucosa, colon	N.A.	1. R-mono, 2. palliative RT stomach, 3. watch and wait	1. PD, 2. SD	1. progression of gastric MALT-lymphoma. 2. stable disease	NEG	NO	N.A.	+	-	-	-	N.A.	N.A.	-
EMZL	E2	wt	F	58	0	N.A.	N.A.	N.A.	NO	N.A.	MALT (gastric)	MALT	NO	N.A.	N.A.	N.A.	N.A.	N.A.	N.A.	+	-	-	-	N.A.	N.A.	-
EMZL	E4	wt	F	66	15	N.A.	NO	N.A.	NO	NO	MALT (gastric)	orbit	N.A.	watch and wait	-	spontaneous regression	NEG	YES (weight loss)	N.A.	+	-	-	-	N.A.	N.A.	-
EMZL	E7	wt	M	75	28	IgM / 2.91 g/l	NO	YES	NO	NO	MALT (gastric)	mediastinum	NO	R-bendamustine / tumor resection	CR	complete remission	NEG	NO	III (or more)	+	-	-	-	N.A.	N.A.	-
EMZL	E8	wt	M	58	91	NO	NO	NO	NO	NO	MALT (gastric)	stomach mucosa, ocular	N.A.	1. RT; 2. R-mono, RT (orbit)	1. PD, 2. PR	stable disease	NEG	NO	IVA	+	-	-	-	N.A.	N.A.	N.A.
EMZL	E9	wt	M	68	2	N.A.	N.A.	N.A.	NO	N.A.	orbital adnexal	orbit	N.A.	N.A.	N.A.	N.A.	N.A.	N.A.	N.A.	+	-	-	-	N.A.	N.A.	-
EMZL	E10	p.L265P	M	60	3	N.A.	N.A.	N.A.	NO	N.A.	orbital adnexal	orbit	NO	N.A.	N.A.	N.A.	N.A.	N.A.	N.A.	+	-	-	-	N.A.	N.A.	dim
EMZL	E11	wt	F	48	5	N.A.	N.A.	N.A.	NO	N.A.	orbital adnexal	orbit	N.A.	chemotherapy (not specified)	N.A.	N.A.	N.A.	N.A.	N.A.	+	-	-	-	N.A.	N.A.	N.A.
EMZL	E12	wt	M	74	40	NO	NO	NO	NO	NO	orbital adnexal	orbit	NO	1. RT (orbit); 2. R-chlorambucil, prednisone; 3. R-gemzar 4. Palliative therapy	PD	death	N.A.	N.A.	N.A.	+	-	-	-	N.A.	N.A.	N.A.
EMZL	E13	wt	M	52	4	N.A.	NO	NO	NO	NO	orbital adnexal	orbit	N.A.	1. RT; 2. watch and wait	N.A.	N.A.	N.A.	NO	I	+	-	-	-	N.A.	N.A.	N.A.
EMZL	E14	wt	F	27	18	N.A.	N.A.	NO	NO	NO	orbital adnexal	orbit	N.A.	watch and wait / surgery	-	stable disease	N.A.	NO	N.A.	+	-	-	-	N.A.	N.A.	-
EMZL	E15	p.L265P	F	72	13	N.A.	N.A.	NO	NO	NO	orbital adnexal	orbit	N.A.	watch and wait	-	spontaneous regression	N.A.	NO	N.A.	+	-	-	-	N.A.	N.A.	N.A.
EMZL	E16	wt	M	60	0	N.A.	N.A.	N.A.	NO	N.A.	orbital adnexal	orbit	N.A.	watch and wait	-	stable disease	N.A.	N.A.	N.A.	+	-	-	-	N.A.	N.A.	-
EMZL	E17	p.L265P	F	66	38	NO	NO	YES	NO	NO	BALT (lung)	BM	YES	watch and wait	-	stable disease	NEG	NO	N.A.	+	-	-	-	N.A.	N.A.	N.A.
EMZL	E18	wt	F	76	3	N.A.	N.A.	N.A.	NO	N.A.	BALT (lung)	lung	N.A.	watch and wait / surgery	-	N.A.	N.A.	N.A.	N.A.	+	-	-	-	N.A.	N.A.	-
EMZL	E19	wt	M	72	8	IgM / 2.72 g/l	splenomegaly	YES	NO	NO	BALT (lung)	lung	possibly	R-mono / minithoracotomy	PR	regressing lymphoma	NEG	YES (weight loss)	IV	+	-	-	-	N.A.	N.A.	N.A.
EMZL	E20	wt	M	60	2	N.A.	NO	NO	NO	NO	BALT (lung)	lung	NO	N.A.	N.A.	N.A.	N.A.	NO	N.A.	+	-	-	-	N.A.	N.A.	-
EMZL	E21	wt	F	73	1	N.A.	N.A.	N.A.	NO	N.A.	BALT (lung)	BALT	NO	N.A.	N.A.	N.A.	N.A.	N.A.	N.A.	+	-	-	-	N.A.	N.A.	-
EMZL	E22	wt	M	84	1	IgM / 11.60 g/l	NO	N.A.	NO	N.A.	pharynx	epipharynx	N.A.	N.A.	N.A.	N.A.	N.A.	N.A.	N.A.	+	-	-	-	N.A.	N.A.	-
EMZL	E23	wt	M	65	0	N.A.	N.A.	N.A.	NO	N.A.	pharynx	pharynx	NO	N.A.	N.A.	N.A.	N.A.	N.A.	N.A.	dim	-	-	-	N.A.	N.A.	N.A.
EMZL	E24	wt	M	64	4	NO	NO	NO	NO	NO	pharynx	pharynx, BM	YES	R-chlorambucil (palliative chemotherapy)	CR	complete remission	N.A.	NO	IV	+	-	-	-	N.A.	N.A.	-
EMZL	E25	wt	F	54	111	N.A.	NO	NO	NO	NO	MALT (parotis)	MALT, parotis, salivary gland	NO	1. watch and wait; 2. RT (parotis)	2. CR	complete remission	N.A.	NO	I AE	+	-	-	-	N.A.	N.A.	-
EMZL	E26	wt	M	46	166	IgM / 3.61 g/l	NO	N.A.	NO	NO	MALT (tonsil)	oral cavity, tonsil, GI-tract, orbit	NO	1. R-CHOP; 2. R-DHAP; 3. autologous stem cell transplantation; 4. R-IMVP-16 / tonsillectomy	1. relapse, 3. CR, then relapse 4. PR,	relapse and transformation to DLBCL	NEG	YES (fever)	II AE	+	-	-	-	N.A.	N.A.	-
EMZL	E27	wt	F	81	45	NO	splenomegaly	NO	NO	NO	MALT (tonsil)	oral cavity, tonsil	N.A.	watch and wait / tonsillectomy	-	stable disease	N.A.	NO	N.A.	+	-	-	-	N.A.	N.A.	N.A.
EMZL	E28	wt	F	84	12	N.A.	NO	NO	NO	NO	MALT (buccal)	MALT	N.A.	RT (local mouth base)	CR	complete remission	N.A.	NO	IE	+	-	-	-	N.A.	N.A.	-
EMZL	E29	wt	M	69	0	NO	N.A.	N.A.	NO	N.A.	MALT (buccal)	soft tissue (jaw)	N.A.	N.A.	N.A.	N.A.	N.A.	N.A.	N.A.	+	-	-	-	N.A.	N.A.	N.A.
EMZL	E30	wt	F	59	42	N.A.	NO	N.A.	NO	N.A.	dermis	skin	N.A.	watch and wait	-	clonally unrelated mantle cell lymphoma after 27 months	N.A.	N.A.	N.A.	+	-	-	-	N.A.	N.A.	-
EMZL	E31	wt	M	47	81	N.A.	NO	NO	NO	NO	dermis	skin	NO	watch and wait	-	N.A.	N.A.	N.A.	N.A.	+	-	-	-	N.A.	N.A.	-
EMZL	E32	p.L265P	M	85	0	NO	NO	N.A.	NO	N.A.	dermis	soft tissue	N.A.	N.A.	N.A.	N.A.	N.A.	N.A.	N.A.	+	-	-	-	N.A.	N.A.	-
EMZL	E34	wt	M	79	35	N.A.	N.A.	N.A.	NO	N.A.	dermis	soft tissue, ocular	NO	N.A.	PD	transformation to DLBCL after 35 months	N.A.	N.A.	N.A.	+	-	-	-	N.A.	N.A.	-
EMZL	E35	wt	F	70	56	IgM / (? g/l)	N.A.	NO	NO	NO	orbital adnexal	MALT	N.A.	watch and wait / surgery	-	progressive disease, numerous lymphoma relapses	N.A.	YES	N.A.	+	-	-	-	N.A.	N.A.	N.A.
EMZL	E36	wt	F	63	30	IgM (? g/l)	N.A.	N.A.	NO	N.A.	BALT (lung)	lung, small intestine, BM	YES	N.A.	N.A.	N.A.	N.A.	N.A.	N.A.	+	-	-	-	N.A.	N.A.	-
SBCL, U	U1	wt	F	72	54	NO	NO	NO	NO	NO	LN	N.A.	NO	RT	CR	complete remission	NEG	NO	IA	+	-	+	-	N.A.	N.A.	-
SBCL, U	U4	wt	F	80	0	N.A.	N.A.	N.A.	NO	N.A.	LN	N.A.	N.A.	N.A.	N.A.	N.A.	N.A.	N.A.	N.A.	+	-	-	-	N.A.	N.A.	-
SBCL, U	U5	wt	F	72	0	N.A.	N.A.	N.A.	NO	N.A.	LN	BM	YES	N.A.	N.A.	N.A.	N.A.	N.A.	N.A.	+	-	-	-	N.A.	N.A.	-
SBCL, U	U6	wt	F	76	0	N.A.	N.A.	N.A.	NO	N.A.	unknown	N.A.	N.A.	N.A.	N.A.	N.A.	N.A.	N.A.	N.A.	+	-	-	-	N.A.	N.A.	-
SBCL, U	U7	wt	M	85	0	N.A.	splenomegaly	N.A.	NO	N.A.	SP	SP, BM	YES	watch and wait / splenectomy	-	N.A.	N.A.	N.A.	N.A.	+	-	-	-	N.A.	-	-
SBCL, U	U8	wt	F	77	0	N.A.	splenomegaly	NO	NO	NO	LN	MALT	N.A.	watch and wait	-	N.A.	N.A.	N.A.	N.A.	+	+	-	-	N.A.	N.A.	-
SBCL, U	U10	wt	M	82	0	N.A.	N.A.	N.A.	NO	N.A.	BM	BM	YES	N.A.	N.A.	N.A.	N.A.	N.A.	N.A.	+	-	-	-	N.A.	N.A.	N.A.
SBCL, U	U11	p.L265P	M	89	0	N.A.	N.A.	N.A.	NO	N.A.	LN	N.A.	N.A.	watch and wait	-	N.A.	N.A.	N.A.	N.A.	+	-	-	dim	N.A.	N.A.	-
SBCL, U	U12	wt	F	71	0	N.A.	N.A.	N.A.	NO	N.A.	BM	BM	YES	N.A.	N.A.	N.A.	N.A.	N.A.	N.A.	+	-	-	-	N.A.	N.A.	-
SBCL, U	U13	wt	M	58	0	NO	NO	NO	NO	NO	BM	BM	YES	watch and wait	-	stable disease	NEG	NO	N.A.	+	+	-	-	-	N.A.	-
SBCL, U	U14	p.L265P	M	52	6	NO	splenomegaly	NO	NO	NO	LN*	BM	YES	watch and wait / splenectomy	-	N.A.	NEG	NO	N.A.	+	+	-	-	N.A.	N.A.	-
SBCL, U	U24	p.L265P	M	78	0	N.A.	N.A.	N.A.	NO	N.A.	LN	N.A.	N.A.	N.A.	N.A.	N.A.	N.A.	N.A.	N.A.	+	-	-	-	N.A.	N.A.	-
SBCL, U	U25	wt	F	88	22	IgG / 21.60 g/l	hepatomegaly	NO	doubtful	NO	LN	BM	YES	R-bendamustine	CR	complete remission	N.A.	N.A.	IIIeB	+	-	-	-	N.A.	N.A.	-
SBCL, U	U26	wt	F	84	17	NO	NO	YES	doubtful	YES	retroperitoneal	possibly GI tract	NO	R-chlorambucil , prednisone	CR	death	NEG	YES (weight loss)	N.A.	+	-	-	-	N.A.	N.A.	-
SBCL, U	U27	wt	F	67	0	N.A.	N.A.	N.A.	doubtful	N.A.	BM	BM	YES	N.A.	N.A.	N.A.	N.A.	N.A.	N.A.	+	-	-	-	N.A.	N.A.	-
SBCL, U	U28	wt	F	60	94	IgM / (? g/l)	NO	NO	NO	YES	LN	BM	YES	watch and wait	-	stable disease	N.A.	NO	N.A.	+	+	-	-	N.A.	N.A.	-
