# Supplementary material for: High-throughput sequencing of nodal marginal zone lymphomas identifies recurrent BRAF mutations
Source: Leukemia. 2018 Feb 28;32(11):2412–26. doi: 10.1038/s41375-018-0082-4 (PMC6224405; doi:10.1038/s41375-018-0082-4)
Supplement: Supplementary file 3 — Suppl. Table 2 [file 41375_2018_82_MOESM3_ESM.xlsx]

## Sheet: Tabelle1
Suppl. Table 2: Antibodies, FISH probes and conditions used for immunohistochemical stainings
Antigen	Clone	Dilution	Retrieval	Incubation
Annexin A1	MRQ-3	RTU	CC1 32‘	20‘
BCL2	SP66 & E17	RTU & 1:50	CC1 40' & 28'	8' & 12'
BCL6	GI191E/A8	RTU	CC1 64'	20'
BRAF	VE1	1:75	CC1 72‘	12‘
CD5	SP19	RTU	CC1 40‘	12‘
CD10	SP67	RTU	CC1 40‘	8‘
CD20	L26	RTU	CC1 40‘	8‘
CD23	SP23	RTU	CC1 40‘	16‘
CD103	EPR4166	1:2000	CC1 40‘	32‘
Cyclin D1	SP4-R	RTU	CC1 56‘	16‘
IgD	polyclonal, 9101873 Ventana	RTU	CC1 40'	16'
BCL6 FISH	01N23-20, Abbott	RTU	Abbott/Vysis protocol
