# Supplementary material for: High-throughput sequencing of nodal marginal zone lymphomas identifies recurrent BRAF mutations
Source: Leukemia. 2018 Feb 28;32(11):2412–26. doi: 10.1038/s41375-018-0082-4 (PMC6224405; doi:10.1038/s41375-018-0082-4)
Supplement: Supplementary file 4 — Suppl. Table 3 [file 41375_2018_82_MOESM4_ESM.xlsx]

## Sheet: Tabelle1
Suppl. Table 3: Whole exome sequencing coverage characteristics
Patient ID	Tumor/normal	Unique reads	Mean coverage depth	% of bases covered 20X	% bases covered 50X
N3	Tumor	107204291	76.4237	0.836706	0.422181
G3	Normal	95729882	84.2509	0.948145	0.774718
N10	Tumor	127048932	109.961	0.962688	0.867948
G10	Normal	67173929	53.4618	0.914012	0.538275
N11	Tumor	131871010	108.552	0.896411	0.726022
G11	Normal	85957818	70.5365	0.944055	0.706077
N17	Tumor	142028681	123.33	0.963311	0.881347
G17	Normal	93095081	76.1227	0.939029	0.667624
N18	Tumor	139473144	119.389	0.966857	0.879585
G18	Normal	23095664	11.4162	0.118306	0.001897
N21	Tumor	77622675	57.0244	0.865619	0.482907
G21	Normal	85158903	73.7221	0.940015	0.707522
N6	Tumor	166241290	140.642	0.964336	0.895414
N13	Tumor	142608371	119.859	0.966383	0.882043
Mean		1.06022e+08	87.478	0.873277	0.673826
			p
