# Supplementary material for: High-throughput sequencing of nodal marginal zone lymphomas identifies recurrent BRAF mutations
Source: Leukemia. 2018 Feb 28;32(11):2412–26. doi: 10.1038/s41375-018-0082-4 (PMC6224405; doi:10.1038/s41375-018-0082-4)
Supplement: Supplementary file 5 — Suppl. Table 4 [file 41375_2018_82_MOESM5_ESM.xlsx]

## Sheet: Tabelle4
Suppl. Table 4: Custom lymphoma panel for targeted sequencing
All exons		Hotspots only
ATM	MYC	ABL1	CD274	FHIT	KLHL6	PHF6	SPEN
BCL2	PAX5	ACTB	CD79A	FIP1L1	KMT2C	PIK3CA	STAT3
BTG1	PIM1	ACTG1	CD79B	FLT3	KRAS	PIK3CD	STAT5B
B2M	PRDM1	ATR	CELSR2	FLT4	LRIG3	PIK3R1	STAT6
CDKN2A	PTEN	ARID1A	CHEK2	FOXO1	LRP1B	POU2F2	SWAP70
CD58	PTPN1	BCL2L11	CIITA	FUS	MAML2	POU2AF1	TAF1
CREBBP	P2RY8	BCL6	CUL4B	ID3	MAP2K1	PLCG1	TCF3
CXCR4	SOCS1	BCL7A	CTNNB1	IDH1	MCL1	PLCG2	TBX22
EBF1	S1PR2	BCL10	DDR2	IDH2	MTOR	PTPN11	TET2
EZH2	TBL1XR1	BCR	DDX6	IGLL5	MYD88	PTPN14	TLN2
GNA13	TNFAIP3	BIRC3	DTX1	IKBKB	MYOD1	PTPRD	TRAF3
HIST1H1B	TNFRSF14	BLM	DNMT3A	IKZF3	NCOR2	PTPRK	TRRAP
HIST1H2BK	TP53	BRAF	EP300	IRF4	NFKBIE	RELN	UBR5
HIST1H1C	------	BTK	ETS1	IRF8	NFKBIZ	RHOA	USP6
HIST1H1D	------	CALR	FAS	JAK1	NOTCH1	SCRIB	U2AF1
HIST1H1E	------	CAMK2D	FAT1	JAK2	NOTCH2	SF3B1	WHSC1
IKZF1	------	CARD11	FAT4	JAK3	NRAS	SGK1	XPO1
KMT2D	------	CCND1	FBXO11	KIT	PARD3	SH2B3	YY1
MEF2B	------	CCND3	FBXW7	KLF2	PCM1	SMARCA4	ZFHX3
