# Supplementary material for: High-throughput sequencing of nodal marginal zone lymphomas identifies recurrent BRAF mutations
Source: Leukemia. 2018 Feb 28;32(11):2412–26. doi: 10.1038/s41375-018-0082-4 (PMC6224405; doi:10.1038/s41375-018-0082-4)
Supplement: Supplementary file 6 — Suppl. Table 5 [file 41375_2018_82_MOESM6_ESM.xlsx]

## Sheet: SG84-325_JUDA-PIVI_bc_summary
Suppl. Table 5. HTS coverage depth and sequence mapping characteristics
Patient ID	Mapped reads	On target	Mean depth	Uniformity
U1	2066077	0.9721	1505	0.9246
U10	2199543	0.973	1569	0.8946
U11	1254084	0.9719	894.5	0.9331
U12	2025304	0.9751	1469	0.9381
U13	1676378	0.9663	1224	0.9322
U14	1417590	0.9703	1060	0.9551
U24	2111959	0.9706	1548	0.9431
U25	2010816	0.954	1368	0.8966
U26	1418075	0.9788	1041	0.9146
U27	2840762	0.9785	2102	0.9514
U28	2131487	0.8956	1344	0.9345
U4	1736158	0.9694	1238	0.9421
U5	2430621	0.9558	1666	0.9174
U6	1610221	0.9699	1170	0.9385
U7	1348983	0.9737	971.7	0.9285
U8	1558991	0.9496	1077	0.9094
E1	1361277	0.9672	971.6	0.9231
E10	1916488	0.9738	1398	0.9311
E11	4604847	0.9566	3210	0.9242
E12	1563703	0.9511	1064	0.9385
E13	1275531	0.9733	930.9	0.9338
E14	1869090	0.972	1339	0.933
E15	1892215	0.9726	1377	0.9137
E16	1792793	0.9725	1320	0.9452
E17	1388100	0.9626	973.3	0.9405
E18	1454668	0.9704	1051	0.9252
E19	1456386	0.9661	1050	0.9465
E2	1951364	0.9706	1374	0.9301
E20	2121545	0.9763	2418	0.9208
E21	1359557	0.9585	961.9	0.9322
E22	1280879	0.9341	853.6	0.9134
E23	1974921	0.9719	1432	0.9348
E24	2679779	0.9545	1873	0.9184
E25	2420478	0.9382	1660	0.9198
E26	2560761	0.9211	1698	0.8955
E27	2800821	0.9468	1922	0.9209
E28	2309657	0.9734	1695	0.945
E29	2222245	0.9695	1593	0.9362
E30	1828332	0.9591	1280	0.9314
E31	2130788	0.9619	1485	0.921
E32	1788964	0.9731	1299	0.9111
E34	2451653	0.9697	1730	0.9202
E35	2159539	0.973	1536	0.9382
E36	1890797	0.9457	1303	0.9324
E4	1643421	0.975	1212	0.9527
E7	1498732	0.9707	1082	0.9105
E8	1922724	0.9364	1289	0.9201
E9	1440828	0.9664	1041	0.9392
L10	1600690	0.9725	1176	0.9455
L11	3016271	0.9743	2224	0.95
L13	2811199	0.9754	2096	0.954
L14	2434513	0.9766	1826	0.9469
L16	1977297	0.9741	1477	0.9476
L17	1443538	0.9636	1019	0.9375
L18	1904866	0.9727	1394	0.9348
L19	1396481	0.9753	1024	0.9398
L5	2003217	0.9674	1417	0.9168
L8	1807984	0.949	1234	0.9028
L9	1690181	0.9687	1232	0.9012
N1	1681560	0.9132	1137	0.9334
N10	1566782	0.9681	1114	0.9354
N11	1058266	0.9656	756.2	0.9392
N12	2095446	0.9485	1407	0.9278
N13	1576410	0.9499	1153	0.9617
N14	1960260	0.9805	1438	0.9163
N16	2177161	0.9805	1592	0.9394
N17	1058391	0.9616	747.8	0.9344
N18	1042415	0.9726	784.6	0.9564
N2	1559947	0.9755	2133	0.9353
N21	1625529	0.9722	1169	0.935
N22	2304687	0.9718	1691	0.9523
N23	1852007	0.9729	2226	0.9234
N24	2299175	0.9756	1676	0.93
N25	2202031	0.9719	1599	0.9433
N27	1797815	0.9748	1351	0.9551
N28	2110308	0.9699	1491	0.9472
N29	1796317	0.9796	1302	0.936
N3	1147432	0.9701	834.2	0.9402
N30	2083989	0.9714	1486	0.9354
N31	2961528	0.9718	2167	0.8153
N4	1720155	0.9718	1236	0.9325
N6	1509715	0.9531	1047	0.9135
N8	4504443	0.9426	2962	0.8622
N9	1174428	0.9549	807.7	0.9214
S10	1337054	0.9774	1014	0.9632
S11	1568875	0.9732	1178	0.9555
S12	1798148	0.9595	1254	0.8922
S1	2719652	0.9733	1940	0.9116
S2	2243733	0.9755	1605	0.9144
S3	2446476	0.971	1754	0.9264
S4	2501966	0.9757	1827	0.9422
S5	1205538	0.9729	881.5	0.9299
S6	1808943	0.9746	1332	0.945
S7	1518967	0.9742	1099	0.9164
S8	1521805	0.9612	1056	0.9291
S9	1483324	0.8992	946.7	0.8941
Mean	1.91622e+06	0.96465	1395.66	0.92887
