# Supplementary material for: High-throughput sequencing of nodal marginal zone lymphomas identifies recurrent BRAF mutations
Source: Leukemia. 2018 Feb 28;32(11):2412–26. doi: 10.1038/s41375-018-0082-4 (PMC6224405; doi:10.1038/s41375-018-0082-4)
Supplement: Supplementary file 7 — Suppl. Table 6 [file 41375_2018_82_MOESM7_ESM.xlsx]

## Sheet: Tabelle1
Suppl. Table 6: Criteria used for mutation filtering in targeted HTS data (variant inclusion)
Quality:	Threshold value
Phred-based quality	>50
Strand bias	≤0.75
Number of reads supporting called variant	≥10
Functional relevance:
Variant allelic frequency	≥5%
Localization	Exonic and splice site
Variant effect	Non-synonymous
SNP exclusion:
Variant allelic frequency	<95%
Database annotation and alternative allelic frequency (1000 genomes project European descendent samples, ExAC non-Finnish European population)	Minor allele frequency (MAF) ≤0.01%. Not listed in dbSNP v138 or listed, but MAF ≤0.01%
