# Supplementary material for: High-throughput sequencing of nodal marginal zone lymphomas identifies recurrent BRAF mutations
Source: Leukemia. 2018 Feb 28;32(11):2412–26. doi: 10.1038/s41375-018-0082-4 (PMC6224405; doi:10.1038/s41375-018-0082-4)
Supplement: Supplementary file 8 — Suppl. Table 7 [file 41375_2018_82_MOESM8_ESM.xlsx]

## Sheet: Tabelle2
Suppl. Table 7. List of significantly deregulated pathways in our study as downloaded from the molecular signature database (http://software.broadinstitute.org/gsea/msigdb)
PID_MTOR_4PATHWAY
P53_PATHWAY_PID_BIOCARTA_KEGG_
KEGG_INSULIN_SIGNALING_PATHWAY
PID_IL4_2PATHWAY
GO_B_CELL_ACTIVATION
KEGG_CHEMOKINE_SIGNALING_PATHWAY
NOTCH_PATHWAY_PID_REACTOME_KEGG
GO_CHROMATIN_ORGANIZATION
REACTOME_ACTIVATION_OF_NF_KAPPAB_IN_B_CELLS
GO_B_CELL_DIFFERENTIATION
