# Supplementary material for: High-throughput sequencing of nodal marginal zone lymphomas identifies recurrent BRAF mutations
Source: Leukemia. 2018 Feb 28;32(11):2412–26. doi: 10.1038/s41375-018-0082-4 (PMC6224405; doi:10.1038/s41375-018-0082-4)
Supplement: Supplementary file 10 — Suppl. Table 9 [file 41375_2018_82_MOESM10_ESM.xlsx]

## Sheet: .
Suppl. Table 9: Mutations detected by targeted HTS
Entity type	Patient ID	VCF.Position	VCF.Ref	VCF.Variant	Frequency	Quality	Genes	transcript	exon	location	protein	coding	Variant.Effect	Coverage	Allele.Cov	Chromosomal gain	Chromosomal Loss
NMZL	N1	chr4:106196778	A	G	54.9	2486.09	TET2	NM_001127208.2	11	exonic	p.Asp1704Gly	c.5111A>G	missense	426	234	NO	NO
NMZL	N1	chr12:57498345	C	T	55.6	4072.47	STAT6	NM_003153.4	11	exonic	p.Glu372Lys	c.1114G>A	missense	784	436	Gain	NO
NMZL	N1	chr11:111249901	A	T	33.6	1753.64	POU2AF1	NM_006235.2	1	exonic	p.Met1Lys	c.2T>A	missense	655	220	NO	Loss
NMZL	N1	chr11:111249885	A	T	33.3	1737.54	POU2AF1	NM_006235.2	1	splicesite_3				657	219	NO	Loss
NMZL	N1	chr1:2488104	A	T	47.1	1609.73	TNFRSF14	NR_037844.1|NM_003820.2	2|1	exonic_nc|exonic	|p.Met1Leu	|c.1A>T	|missense	346	163	NO	Loss
NMZL	N1	chr13:41240348	A	T	31.3	4794.52	FOXO1	NM_002015.3	1	exonic	p.Met1Lys	c.2T>A	missense	1990	623	NO	NO
NMZL	N1	chr7:148508727	T	A	10.6	332.85	EZH2	NM_004456.4	16	exonic	p.Tyr646Phe	c.1937A>T	missense	1461	155	NO	Loss
NMZL	N1	chr16:3786150	A	C	61.9	5952.94	CREBBP	NM_004380.2	28	exonic	p.Tyr1539Asp	c.4615T>G	missense	839	519	NO	NO
NMZL	N10	chr6:134495648	C	T	15.2	1375.2	SGK1	NM_001143676.1	4	splicesite_3				1998	303	NO	NO
NMZL	N10	chr6:134494705	C	G	7.3	113.411	SGK1	NM_001143676.1	6	splicesite_5				731	53	NO	NO
NMZL	N10	chr19:19260045	T	A	34.4	1335.08	MEF2B	NM_001145785.1|NM_005919.3|NR_027308.1|NR_027307.1	3|5|7|7	exonic|exonic|exonic_nc|exonic_nc	p.Asp83Val|p.Asp83Val||	c.248A>T|c.248A>T||	missense|missense||	572	197	NO	NO
NMZL	N10	chr1:2489271	C	T	38.6	1963.7	TNFRSF14	NR_037844.1|NM_003820.2	|2	upstream|exonic	|p.Pro59Leu	|c.176C>T	|missense	583	225	NO	NO
NMZL	N10	chr1:2488139	G	A	35.8	918.644	TNFRSF14	NR_037844.1|NM_003820.2	|1	intronic_nc|exonic	|p.Trp12Ter	|c.36G>A	|nonsense	369	132	NO	NO
NMZL	N10	chr16:3788650	T	C	32.3	2170.03	CREBBP	NM_004380.2	26	exonic	p.Asp1435Gly	c.4304A>G	missense	1033	334	NO	NO
NMZL	N10	chr12:49416062	C	T	33	2730.56	KMT2D	NM_003482.3	52	splicesite_3				1050	346	NO	NO
NMZL	N10	chr12:49435714	TG	T	32.2	3791.21	KMT2D	NM_003482.3	29	exonic	p.Asp2056fs	c.6168delC	frameshiftDeletion	1514	487	NO	NO
NMZL	N10	chr3:183273174	G	A	60.7	3488.73	KLHL6	NM_130446.2	1	exonic	p.Leu90Phe	c.268C>T	missense	582	353	NO	Loss
NMZL	N10	chr22:23230401	T	G	62.6	2654.23	IGLL5	NM_001256296.1	1	exonic	p.Leu21Trp	c.62T>G	missense	372	233	NO	NO
NMZL	N10	chr22:23230347	G	A	44.8	2080.68	IGLL5	NM_001256296.1	1	exonic	p.Cys3Tyr	c.8G>A	missense	574	257	NO	NO
NMZL	N10	chr6:26156721	G	A	35.3	4989.04	HIST1H1E	NM_005321.2	1	exonic	p.Ala35Thr	c.103G>A	missense	1720	608	NO	NO
NMZL	N10	chr13:41240310	A	G	46.7	525.264	FOXO1	NM_002015.3	1	exonic	p.Phe14Leu	c.40T>C	missense	120	56	NO	NO
NMZL	N10	chr13:41240289	GC	TA	34.4	766.688	FOXO1	NM_002015.3	1	exonic	p.Arg21Ser	c.60_61delGCinsTA	synonymous|missense	326	112	NO	NO
NMZL	N10	chr3:60522592	C	A	30	1153.12	FHIT	NM_001166243.1	5	splicesite_3				517	155	NO	NO
NMZL	N10	chr7:148508728	A	G	39.1	5554.27	EZH2	NM_004456.4	16	exonic	p.Tyr646His	c.1936T>C	missense	1922	752	NO	NO
NMZL	N10	chr5:158204534	TGAGGAGTGATCAACTG	T	42.7	7552.65	EBF1	NM_024007.3	10	splicesite_5				1919	820	NO	NO
NMZL	N10	chr4:114682170	C	G	23.7	3043.95	CAMK2D	NM_001221.3	1	exonic	p.Glu19Gln	c.55G>C	missense	1998	474	NO	NO
NMZL	N10	chrX:100608181	C	T	58.1	4556.21	BTK	NM_000061.2	18	splicesite_3				720	418	NO	NO
NMZL	N10	chr12:122460030	G	T	79.4	332.91	BCL7A	NM_020993.3	1	exonic	p.Arg11Ser	c.33G>T	missense	34	27	NO	NO
NMZL	N10	chr12:122460013	G	C	78.4	362.984	BCL7A	NM_020993.3	1	exonic	p.Val6Leu	c.16G>C	missense	37	29	NO	NO
NMZL	N10	chr7:5568158	T	C	33.1	418.82	ACTB	NM_001101.3	4	exonic	p.Thr186Ala	c.556A>G	missense	163	54	NO	NO
NMZL	N10	chr13:41240289	GC	TA	34.4	766.688	FOXO1	NM_002015.3		exonic	p.Arg21Ser	c.60_61delGCinsTA	frameshiftDeletion	NA	NA	NO	NO
NMZL	N11	chr21:44524455	AGA	TTG	19.6	2226.46	U2AF1	NM_006758.2	2	exonic	p.Ser34Gln	c.100_102delTCTinsCAA	missense	1957	384	NO	NO
NMZL	N11	chr10:34558781	G	A	18.7	897.495	PARD3	NM_019619.3	22	exonic	p.Arg1078Cys	c.3232C>T	missense	808	151	NO	NO
NMZL	N11	chr17:37947776	A	C	21.6	792.141	IKZF3	NM_012481.4	5	exonic	p.Leu162Arg	c.485T>G	missense	582	126	NO	NO
NMZL	N11	chr1:162724472	G	T	26.2	883.13	DDR2	NM_006182.2	5	exonic	p.Asp82Tyr	c.244G>T	missense	462	121	NO	NO
NMZL	N12	chr1:16255862	G	T	14.5	468.642	SPEN	NM_015001.2	11	exonic	p.Glu1043Ter	c.3127G>T	nonsense	732	106	NO	NO
NMZL	N12	chr14:100705753	GACCACGGCGGCGGGGGCG	G	59.7	2440.71	YY1	NM_003403.4	1	exonic	p.Asp58_Gly63del	c.173_190delACCACGGCGGCGGGGGCG	nonframeshiftDeletion	352	210	NO	NO
NMZL	N12	chr14:100705749	TGGCGACCACGGCGGCGGG	T	16.6	50	YY1	NM_003403.4	1	exonic	p.Gly57_Gly62del	c.173_190delACCACGGCGGCGGGGGCG	nonframeshiftDeletion	489	81	NO	NO
NMZL	N13	chr19:11094915	C	T	49.8	1191.67	SMARCA4	NM_001128849.1	2	exonic	p.Pro30Ser	c.88C>T	missense	237	118	NO	NO
NMZL	N13	chrX:1584824	C	T	52.9	2744.53	P2RY8	NM_178129.4	2	exonic	p.Val210Met	c.628G>A	missense	501	265	NO	NO
NMZL	N13	chr6:27834647	C	G	63.5	4942.7	HIST1H1B	NM_005322.2	1	exonic	p.Ala221Pro	c.661G>C	missense	674	428	Gain	NO
NMZL	N13	chr17:62006836	C	T	37.3	2986.13	CD79B	NM_001039933.1	5	splicesite_5				935	349	NO	NO
NMZL	N14	chr6:26156985	G	A	10.5	667.113	HIST1H1E	NM_005321.2	1	exonic	p.Ala123Thr	c.367G>A	missense	1999	210	Gain	NO
NMZL	N14	chr6:26156744	GCTCATTACTAA	G	7	141.366	HIST1H1E	NM_005321.2	1	exonic	p.Leu43fs	c.127_137delCTCATTACTAA	frameshiftDeletion	1960	138	Gain	NO
NMZL	N14	chr6:27834647	C	G	31.8	2509.12	HIST1H1B	NM_005322.2	1	exonic	p.Ala221Pro	c.661G>C	missense	1019	324	Gain	NO
NMZL	N16	chr4:106197519	G	A	48	5460.19	TET2	NM_001127208.2	11	exonic	p.Arg1951Gln	c.5852G>A	missense	1154	554	NO	NO
NMZL	N16	chr16:11349248	AG	A	21.4	1047.91	SOCS1	NM_003745.1	2	exonic	p.Ser30fs	c.87delC	frameshiftDeletion	905	194	NO	NO
NMZL	N16	chr6:106553257	G	C	48	6964.13	PRDM1	NM_001198.3	5	exonic	p.Ala408Pro	c.1222G>C	missense	1471	706	NO	NO
NMZL	N16	chr12:49424714	C	A	52.4	10815.5	KMT2D	NM_003482.3	40	exonic	p.Val4545Phe	c.13633G>T	missense	1983	1039	NO	NO
NMZL	N16	chr16:3807376	T	A	39.8	2896.28	CREBBP	NM_004380.2	19	exonic	p.Tyr1204Phe	c.3611A>T	missense	824	328	NO	NO
NMZL	N17	chr17:5033895	A	G	20.7	75.8025	USP6	NM_004505.2	3	splicesite_5				58	12	NO	NO
NMZL	N17	chr4:106197285	T	C	41.6	1914.27	TET2	NM_001127208.2	11	exonic	p.Ile1873Thr	c.5618T>C	missense	512	213	NO	NO
NMZL	N17	chr4:106156791	GATTGA	G	17.6	1483.77	TET2	NM_001127208.2	3	exonic	p.Leu567fs	c.1699_1703delTTGAA	frameshiftDeletion	1651	291	NO	NO
NMZL	N17	chr2:25457242	C	T	42.8	4416.84	DNMT3A	NM_022552.4	23	exonic	p.Arg882His	c.2645G>A	missense	1310	561	NO	NO
NMZL	N17	chr16:31201074	ATGACCC	A	24.4	968.735	FUS	NM_001170937.1	10	exonic	p.Asp338_Pro340delinsGlu	c.1014_1019delTGACCC	nonframeshiftDeletion	607	148	NO	NO
NMZL	N17	chr16:31201073	G	T	24.6	985.468	FUS	NM_001170937.1	10	exonic	p.Asp338Tyr	c.1012G>T	missense	618	152	NO	NO
NMZL	N17	chr11:17741852	G	A	24.1	461.553	MYOD1	NM_002478.4	1	exonic	p.Ala175Thr	c.523G>A	missense	291	70	NO	NO
NMZL	N17	chr2:136872533	CTGCTCACAGAGGTG	C	26.6	1454.87	CXCR4	NM_003467.2	2	exonic	p.Thr318fs	c.951_964delCACCTCTGTGAGCA	frameshiftDeletion	790	210	NO	NO
NMZL	N17	chr1:85733491	A	T	17.8	1254.1	BCL10	NM_003921.4	3	exonic	p.Leu174Ter	c.521T>A	nonsense	1369	243	NO	NO
NMZL	N18	chr4:106164029	T	A	23.2	2020.51	TET2	NM_001127208.2	5	exonic	p.Val1180Asp	c.3539T>A	missense	1385	321	NO	NO
NMZL	N18	chr3:176752082	T	G	18.3	243.354	TBL1XR1	NM_024665.4	13	exonic	p.His385Pro	c.1154A>C	missense	240	44	NO	NO
NMZL	N18	chr3:176752014	T	C	18.7	244.72	TBL1XR1	NM_024665.4	13	exonic	p.Asn408Asp	c.1222A>G	missense	235	44	NO	NO
NMZL	N18	chr19:16436684	C	G	26.3	202.285	KLF2	NM_016270.2	2	exonic	p.Pro245Ala	c.733C>G	missense	118	31	NO	Loss
NMZL	N18	chr22:23230353	C	T	26.1	407.27	IGLL5	NM_001256296.1	1	exonic	p.Ala5Val	c.14C>T	missense	287	75	NO	NO
NMZL	N18	chr6:26156901	C	T	16.9	150.044	HIST1H1E	NM_005321.2	1	exonic	p.Gln95Ter	c.283C>T	nonsense	172	29	NO	NO
NMZL	N18	chr12:113496236	A	T	21.3	895.488	DTX1	NM_004416.2	1	exonic	p.His80Leu	c.239A>T	missense	703	150	NO	Loss
NMZL	N18	chr12:113496161	A	G	20.1	524.125	DTX1	NM_004416.2	1	exonic	p.Asp55Gly	c.164A>G	missense	462	93	NO	Loss
NMZL	N2	chr1:2489822	AGT	A	18.5	985.87	TNFRSF14	NM_003820.2	3	exonic	p.Cys75Ter	c.225_226delTG	nonsense	1004	186	NA	NA
NMZL	N2	chr4:106157348	TAAAG	T	12.2	278.356	TET2	NM_001127208.2	3	exonic	p.Lys751fs	c.2252_2255delAGAA	frameshiftDeletion	592	72	NA	NA
NMZL	N2	chr12:49426777	T	A	12.8	979.737	KMT2D	NM_003482.3	39	exonic	p.Gln3904Leu	c.11711A>T	missense	1954	251	NA	NA
NMZL	N2	chr12:49426771	A	T	13.7	1108.12	KMT2D	NM_003482.3	39	exonic	p.Leu3906Gln	c.11717T>A	missense	1967	270	NA	NA
NMZL	N2	chr10:90773895	T	A	12.7	421.24	FAS	NM_000043.4	9	exonic	p.Tyr232Ter	c.696T>A	nonsense	1214	154	NA	NA
NMZL	N21	chr14:100705694	C	T	23.2	303.083	YY1	NM_003403.4	1	exonic	p.Thr38Ile	c.113C>T	missense	198	46	NO	NO
NMZL	N21	chr22:29090061	G	A	36.7	941.927	CHEK2	NM_001005735.1	14	exonic	p.Arg517Cys	c.1549C>T	missense	308	113	NO	NO
NMZL	N21	chr4:54257225	G	A	14.9	565.481	FIP1L1	NM_001134937.1	7	exonic	p.Trp170Ter	c.510G>A	nonsense	840	125	NO	NO
NMZL	N21	chr7:140453145	A	T	8.3	110.554	BRAF	NM_004333.4	15	exonic	p.Leu597Gln	c.1790T>A	missense	907	75	NO	NO
NMZL	N21	chr7:140453193	T	A	14.3	560.844	BRAF	NM_004333.4	15	exonic	p.Asn581Ile	c.1742A>T	missense	895	128	NO	NO
NMZL	N21	chr8:144887521	C	T	19.8	394.008	SCRIB	NM_182706.4	19	exonic	p.Val811Met	c.2431G>A	missense	343	68	NO	NO
NMZL	N22	chr3:38182641	T	C	21	1922.92	MYD88	NM_001172567.1	5	exonic	p.Leu273Pro	c.818T>C	missense	1998	419	NO	NO
NMZL	N22	chr7:148508727	T	C	7.5	169.188	EZH2	NM_004456.4	16	exonic	p.Tyr646Cys	c.1937A>G	missense	1982	148	NO	NO
NMZL	N23	chr17:7574003	G	A	35.9	5020.45	TP53	NM_000546.5	10	exonic	p.Arg342Ter	c.1024C>T	nonsense	1998	717	NO	Loss
NMZL	N23	chr6:393328	A	G	24.4	1008.81	IRF4	NM_002460.3	2	exonic	p.Lys59Arg	c.176A>G	missense	792	193	NO	NO
NMZL	N23	chr7:140453136	A	T	5.9	50.2365	BRAF	NM_004333.4	15	exonic	p.Val600Glu	c.1799T>A	missense	1201	71	NO	NO
NMZL	N25	chr16:81953136	A	G	50	7451.82	PLCG2	NM_002661.3	20	exonic	p.His701Arg	c.2102A>G	missense	1472	736	NA	NA
NMZL	N27	chr7:140453136	A	T	41.5	4097.78	BRAF	NM_004333.4	15	exonic	p.Val600Glu	c.1799T>A	missense	1283	533	NO	NO
NMZL	N28	chr6:138196897	C	T	43.3	5471.69	TNFAIP3	NM_001270507.1	4	exonic	p.Gln187Ter	c.559C>T	nonsense	1600	693	NO	NO
NMZL	N28	chr3:176755911	G	A	35.9	3367.69	TBL1XR1	NM_024665.4	12	exonic	p.Ser366Phe	c.1097C>T	missense	1333	479	Gain	NO
NMZL	N28	chr9:37034003	G	A	19.5	2168.27	PAX5	NM_016734.2	1	exonic	p.Thr9Ile	c.26C>T	missense	1998	389	NO	NO
NMZL	N28	chr12:49426667	G	A	23.1	1932.55	KMT2D	NM_003482.3	39	exonic	p.Gln3941Ter	c.11821C>T	nonsense	1424	329	NO	NO
NMZL	N28	chr12:49418591	A	C	19.1	988.231	KMT2D	NM_003482.3	49	splicesite_3				937	179	NO	NO
NMZL	N28	chr22:23230386	C	A	16.8	398.534	IGLL5	NM_001256296.1	1	exonic	p.Thr16Asn	c.47C>A	missense	632	106	NO	NO
NMZL	N28	chr10:90773098	A	G	39.9	1074.79	FAS	NM_000043.4	8	splicesite_5				308	123	NO	NO
NMZL	N28	chr2:136872591	C	T	34.9	1483.93	CXCR4	NM_003467.2	2	exonic	p.Ala303Thr	c.907G>A	missense	518	181	NO	NO
NMZL	N28	chr2:136872544	GGTGA	G	27	2951.27	CXCR4	NM_003467.2	2	exonic	p.Leu317fs	c.950_953delTCAC	frameshiftDeletion	1567	423	NO	NO
NMZL	N28	chr12:92539189	G	C	20	1229.36	BTG1	NM_001731.2	1	exonic	p.Ser41Arg	c.123C>G	missense	1078	216	NO	NO
NMZL	N28	chr12:92539232	C	T	17.3	715.884	BTG1	NM_001731.2	1	exonic	p.Arg27His	c.80G>A	missense	1068	185	NO	NO
NMZL	N28	chr12:92538131	C	A	17.7	1389.37	BTG1	NM_001731.2	2	exonic	p.Gly81Ter	c.241G>T	nonsense	1516	269	NO	NO
NMZL	N28	chr12:92538103	C	T	19.6	1667.49	BTG1	NM_001731.2	2	exonic	p.Ser90Asn	c.269G>A	missense	1526	299	NO	NO
NMZL	N28	chr12:92538068	G	A	16.5	910.589	BTG1	NM_001731.2	2	exonic	p.Leu102Phe	c.304C>T	missense	1518	250	NO	NO
NMZL	N28	chr12:92537959	G	A	13.5	1095.83	BTG1	NM_001731.2	2	exonic	p.Thr138Ile	c.413C>T	missense	1999	269	NO	NO
NMZL	N28	chr7:5568150	G	T	23.4	193.314	ACTB	NM_001101.3	4	exonic	p.Tyr188Ter	c.564C>A	nonsense	128	30	NO	NO
NMZL	N29	chr19:16436813	C	T	13	725.908	KLF2	NM_016270.2	2	exonic	p.His288Tyr	c.862C>T	missense	1998	260	NA	NA
NMZL	N3	chr7:5568041	G	A	9.7	84.0035	ACTB	NM_001101.3	4	exonic	p.Gln225Ter	c.673C>T	nonsense	227	22	NO	NO
NMZL	N3	chr10:90774056	G	A	16.2	801.608	FAS	NM_000043.4	9	exonic	p.Gly286Glu	c.857G>A	missense	940	152	NO	NO
NMZL	N3	chr6:26056104	C	T	13.2	243.09	HIST1H1C	NM_005319.3	1	exonic	p.Ala185Thr	c.553G>A	missense	402	53	NO	NO
NMZL	N3	chr12:49416416	C	T	13	608.479	KMT2D	NM_003482.3	51	exonic	p.Arg5432Gln	c.16295G>A	missense	1050	137	NO	NO
NMZL	N3	chr12:49440491	G	T	13.8	548.698	KMT2D	NM_003482.3	15	exonic	p.Ser1440Ter	c.4319C>A	nonsense	845	117	NO	NO
NMZL	N3	chr1:120458917	TCAGA	T	15.8	653.092	NOTCH2	NM_024408.3	34	exonic	p.Ser2142fs	c.6424_6427delTCTG	frameshiftDeletion	793	125	NO	NO
NMZL	N3	chr1:16259708	CTT	C	12.2	573.706	SPEN	NM_015001.2	11	exonic	p.Leu2325fs	c.6974_6975delTT	frameshiftDeletion	1190	145	NO	NO
NMZL	N3	chr1:16257344	G	T	14.9	1224.63	SPEN	NM_015001.2	11	exonic	p.Glu1537Ter	c.4609G>T	nonsense	1687	251	NO	NO
NMZL	N3	chr1:16256922	C	A	12.6	528.528	SPEN	NM_015001.2	11	exonic	p.Ser1396Tyr	c.4187C>A	missense	968	122	NO	NO
NMZL	N3	chr11:9771473	GAAGA	G	16.3	498.417	SWAP70	NM_015055.2	12	exonic	p.Glu572fs	c.1715_1718delAAGA	frameshiftDeletion	603	98	NO	NO
NMZL	N3	chr16:72829565	C	A	13.7	471.717	ZFHX3	NM_006885.3	9	exonic	p.Arg2339Leu	c.7016G>T	missense	736	101	NO	NO
NMZL	N30	chr9:139390732	G	A	14.7	938.275	NOTCH1	NM_017617.3	34	exonic	p.Gln2487Ter	c.7459C>T	nonsense	2000	293	NA	NA
NMZL	N30	chr19:16436033	C	T	16.2	612.398	KLF2	NM_016270.2	2	exonic	p.Pro28Ser	c.82C>T	missense	784	127	NA	NA
NMZL	N30	chr11:108137962	G	A	12.7	925.69	ATM	NM_000051.3	17	exonic	p.Gly844Glu	c.2531G>A	missense	1902	241	NA	NA
NMZL	N31	chr6:138202429	C	CT	65.2	124.527	TNFAIP3	NM_001270507.1	9	exonic	p.Gln784fs	c.2349_2350insT	frameshiftInsertion	23	15	NA	NA
NMZL	N4	chr7:140453136	A	T	19.8	871.655	BRAF	NM_004333.4	15	exonic	p.Val600Glu	c.1799T>A	missense	1006	199	NA	NA
NMZL	N6	chr1:2489909	T	A	63.4	1819.87	TNFRSF14	NM_003820.2	3	splicesite_3				246	156	NO	Loss
NMZL	N6	chr12:113496194	A	G	35.6	1594.91	DTX1	NM_004416.2	1	exonic	p.Asp66Gly	c.197A>G	missense	536	191	NO	Loss
NMZL	N6	chr12:49416103	C	A	49.7	4907.6	KMT2D	NM_003482.3	52	exonic	p.Glu5458Ter	c.16372G>T	nonsense	978	486	Gain	NO
NMZL	N6	chr12:49427684	G	A	20.7	1400.24	KMT2D	NM_003482.3	39	exonic	p.Gln3602Ter	c.10804C>T	nonsense	1163	241	Gain	NO
NMZL	N6	chr18:60985508	G	A	21.4	840.771	BCL2	NM_000633.2	2	exonic	p.Ala131Val	c.392C>T	missense	830	178	Gain	NO
NMZL	N6	chr3:176755951	T	G	34.1	2076.55	TBL1XR1	NM_024665.4	12	exonic	p.Asn353His	c.1057A>C	missense	757	258	NO	NO
NMZL	N6	chr6:138200190	C	A	54.1	4237.23	TNFAIP3	NM_001270507.1	7	exonic	p.Cys536Ter	c.1608C>A	nonsense	738	399	NO	Loss
NMZL	N8	chr16:11348707	T	C	43.3	8080.41	SOCS1	NM_003745.1	2	exonic	p.Gln210Arg	c.629A>G	missense	1997	864	NO	NO
NMZL	N8	chr9:139390648	CAG	C	22.7	2203.78	NOTCH1	NM_017617.3	34	exonic	p.Pro2514fs	c.7541_7542delCT	frameshiftDeletion	1982	450	NO	NO
NMZL	N8	chr16:3778893	C	T	5.1	52.8809	CREBBP	NM_004380.2	31	exonic	p.Arg2052Gln	c.6155G>A	missense	839	43	NO	NO
NMZL	N9	chr12:57498345	C	T	15.2	335.324	STAT6	NM_003153.4	11	exonic	p.Glu372Lys	c.1114G>A	missense	448	68	NO	NO
NMZL	N9	chr12:49427663	G	A	23.2	844.427	KMT2D	NM_003482.3	39	exonic	p.Gln3609Ter	c.10825C>T	nonsense	531	123	NO	NO
NMZL	N9	chr12:49420493	G	A	21.8	1571.31	KMT2D	NM_003482.3	48	exonic	p.Arg5086Ter	c.15256C>T	nonsense	1106	241	NO	NO
NMZL	N9	chr7:148508728	A	T	19.5	1593.32	EZH2	NM_004456.4	16	exonic	p.Tyr646Asn	c.1936T>A	missense	1416	276	NO	NO
NMZL	N9	chr16:3781323	AAGG	A	38	3513.18	CREBBP	NM_004380.2	30	exonic	p.Ser1680del	c.5039_5041delCCT	nonframeshiftDeletion	1036	394	NO	NO
NMZL	N9	chr19:42384782	T	C	17.8	547.85	CD79A	NM_001783.3	4	exonic	p.Tyr182His	c.544T>C	missense	533	95	NO	NO
NMZL	N9	chr7:2976810	T	A	20.5	1264.95	CARD11	NM_032415.5	9	exonic	p.Asp401Val	c.1202A>T	missense	1022	210	NO	NO
EMZL	E1	chr9:139390648	CAG	C	16.7	315.031	NOTCH1	NM_017617.3	34	exonic	p.Pro2514fs	c.7541_7542delCT	frameshiftDeletion	502	84	NA	NA
EMZL	E1	chr12:113496243	T	A	49.3	3158.95	DTX1	NM_004416.2	1	exonic	p.Phe82Leu	c.246T>A	missense	637	314	NA	NA
EMZL	E10	chr3:38182641	T	C	40.6	4920.48	MYD88	NM_001172567.1	5	exonic	p.Leu273Pro	c.818T>C	missense	1590	646	NA	NA
EMZL	E10	chr6:26156749	T	C	37.2	3313.91	HIST1H1E	NM_005321.2	1	exonic	p.Ile44Thr	c.131T>C	missense	1041	387	NA	NA
EMZL	E10	chr22:29091856	AG	A	46.3	5903.42	CHEK2	NM_001005735.1	12	exonic	p.Thr410fs	c.1229delC	frameshiftDeletion	1354	627	NA	NA
EMZL	E11	chr17:63049639	C	G	22	2670.29	GNA13	NM_006572.5	2	exonic	p.Arg164Pro	c.491G>C	missense	1996	439	NA	NA
EMZL	E11	chr13:41240288	C	T	40.9	1770.94	FOXO1	NM_002015.3	1	exonic	p.Arg21His	c.62G>A	missense	570	233	NA	NA
EMZL	E11	chr22:41569760	T	C	39.8	7068.96	EP300	NM_001429.3	29	exonic	p.Leu1584Pro	c.4751T>C	missense	1997	794	NA	NA
EMZL	E11	chr12:122460035	G	A	41.8	293.46	BCL7A	NM_020993.3	1	exonic	p.Arg13Gln	c.38G>A	missense	79	33	NA	NA
EMZL	E12	chr6:138199659	CA	C	35.3	1981.47	TNFAIP3	NM_001270507.1	7	exonic	p.Ser360fs	c.1078delA	frameshiftDeletion	683	241	NA	NA
EMZL	E12	chr6:138196907	C	CA	45.7	3763.15	TNFAIP3	NM_001270507.1	4	exonic	p.Leu191fs	c.570_571insA	frameshiftInsertion	1007	460	NA	NA
EMZL	E13	chr12:49433388	G	A	22.8	984.987	KMT2D	NM_003482.3	32	exonic	p.Arg2687Ter	c.8059C>T	nonsense	881	201	NA	NA
EMZL	E14	chr6:138192649	GA	CT	24	1930.69	TNFAIP3	NM_001270507.1	2	exonic	p.Lys96Ter	c.285_286delGAinsCT	synonymous|nonsense	1241	298	NA	NA
EMZL	E14	chr6:138192624	G	GAGAAGTCCGGA	13.4	672.851	TNFAIP3	NM_001270507.1	2	exonic	p.Leu92fs	c.273_274insAAGTCCGGAAG	frameshiftInsertion	1230	165	NA	NA
EMZL	E14	chr22:23230410	C	G	13	194.081	IGLL5	NM_001256296.1	1	exonic	p.Ala24Gly	c.71C>G	missense	506	66	NA	NA
EMZL	E14	chr22:23230403	G	C	28.4	849.969	IGLL5	NM_001256296.1	1	exonic	p.Glu22Gln	c.64G>C	missense	507	144	NA	NA
EMZL	E14	chr7:5569215	T	C	23.8	242.844	ACTB	NM_001101.3	2	exonic	p.Asp25Gly	c.74A>G	missense	151	36	NA	NA
EMZL	E15	chr3:38182641	T	C	7.3	143.631	MYD88	NM_001172567.1	5	exonic	p.Leu273Pro	c.818T>C	missense	1748	128	NA	NA
EMZL	E16	chr6:138199657	A	G	49.8	5399.83	TNFAIP3	NM_001270507.1	7	exonic	p.Asn359Asp	c.1075A>G	missense	1074	535	NA	NA
EMZL	E17	chr3:38182641	T	C	7.1	94.5736	MYD88	NM_001172567.1	5	exonic	p.Leu273Pro	c.818T>C	missense	1207	86	NA	NA
EMZL	E19	chr6:138192622	TCGAGAAGTCCGGAAGCTTGTGG	T	38	2686.29	TNFAIP3	NM_001270507.1	2	exonic	p.Glu88Ter	c.261_282delAGAAGTCCGGAAGCTTGTGGCG	nonsense	815	310	NA	NA
EMZL	E2	chr6:138198320	GA	G	44.9	4377.18	TNFAIP3	NM_001270507.1	6	exonic	p.Glu305fs	c.914delA	frameshiftDeletion	1028	462	NA	NA
EMZL	E2	chr16:11348908	C	G	6.9	213.284	SOCS1	NM_003745.1	2	exonic	p.Ser143Thr	c.428G>C	missense	1626	113	NA	NA
EMZL	E2	chr16:11348783	T	C	9.3	126.42	SOCS1	NM_003745.1	2	exonic	p.Thr185Ala	c.553A>G	missense	453	42	NA	NA
EMZL	E2	chr12:49435108	A	T	13.1	227.357	KMT2D	NM_003482.3	31	exonic	p.Ser2149Thr	c.6445T>A	missense	419	55	NA	NA
EMZL	E2	chr12:49424472	G	A	7.4	125.487	KMT2D	NM_003482.3	41	exonic	p.Pro4584Leu	c.13751C>T	missense	789	58	NA	NA
EMZL	E2	chr12:49424421	G	T	7.3	125.04	KMT2D	NM_003482.3	41	exonic	p.Pro4601His	c.13802C>A	missense	792	58	NA	NA
EMZL	E2	chr12:49424465	AT	GC	7.4	125.598	KMT2D	NM_003482.3	41	exonic	p.Asn4586Ser	c.13757_13758delATinsGC	missense	789	58	NA	NA
EMZL	E2	chr12:49420346	TT	CG	12.5	620.507	KMT2D	NM_003482.3	48	exonic	p.Met5135Val	c.15402_15403delAAinsCG	synonymous|missense	1317	164	NA	NA
EMZL	E2	chr14:100705794	C	CCAT	11.4	143.375	YY1	NM_003403.4	1	exonic	p.His71dup	c.215_216insTCA	nonframeshiftInsertion	343	39	NA	NA
EMZL	E2	chr7:50444374	T	A	5.1	109.63	IKZF1	NM_006060.4	4	exonic	p.Ser102Thr	c.304T>A	missense	1996	102	NA	NA
EMZL	E2	chr2:25463247	C	T	30.3	1828.63	DNMT3A	NM_022552.4	19	exonic	p.Arg749His	c.2246G>A	missense	805	244	NA	NA
EMZL	E2	chr16:3777863	T	C	12.2	715.297	CREBBP	NM_004380.2	31	exonic	p.Ile2395Met	c.7185A>G	missense	1587	193	NA	NA
EMZL	E20	chr12:124887058	GGCTGCTGCTGCTGCTGCTGCTGCTGCTGCTGCTGC	GGCTGCTGCTGCTGCTGCTGCTGCTGCTGCTGCTGCTGC	29.8	1556.99	NCOR2	NM_006312.5	16	exonic	p.Gln510dup	c.1531_1532insAGC	nonframeshiftInsertion	587	175	NA	NA
EMZL	E21	chr20:49196351	G	C	48.8	6542.41	PTPN1	NM_002827.3	8	exonic	p.Glu326Gln	c.976G>C	missense	1346	657	NA	NA
EMZL	E21	chr12:49445949	G	T	45.3	3804.7	KMT2D	NM_003482.3	10	exonic	p.Pro506Gln	c.1517C>A	missense	909	412	NA	NA
EMZL	E21	chr22:23230374	C	T	38.6	1433.7	IGLL5	NM_001256296.1	1	exonic	p.Ala12Val	c.35C>T	missense	508	196	NA	NA
EMZL	E21	chr13:41239738	G	C	29.4	1971.96	FOXO1	NM_002015.3	1	exonic	p.Asn204Lys	c.612C>G	missense	912	268	NA	NA
EMZL	E21	chr16:3789618	A	G	49.5	8044.05	CREBBP	NM_004380.2	25	exonic	p.Val1414Ala	c.4241T>C	missense	1615	800	NA	NA
EMZL	E22	chr4:126241642	A	G	27.8	1312.49	FAT4	NM_024582.4	1	exonic	p.Asn1359Ser	c.4076A>G	missense	666	185	NA	NA
EMZL	E22	chr22:41566571	A	G	50	3075.05	EP300	NM_001429.3	27	exonic	p.Tyr1483Cys	c.4448A>G	missense	708	354	NA	NA
EMZL	E22	chr11:108128232	A	G	58.4	783.541	ATM	NM_000051.3	15	exonic	p.Ser759Gly	c.2275A>G	missense	125	73	NA	NA
EMZL	E23	chr6:26156902	A	C	43	1680.68	HIST1H1E	NM_005321.2	1	exonic	p.Gln95Pro	c.284A>C	missense	423	182	NA	NA
EMZL	E25	chr1:120458147	G	A	72.8	5700.12	NOTCH2	NM_024408.3	34	exonic	p.Arg2400Ter	c.7198C>T	nonsense	706	514	NA	NA
EMZL	E25	chr12:49420460	G	A	35.5	4935.04	KMT2D	NM_003482.3	48	exonic	p.Arg5097Ter	c.15289C>T	nonsense	1999	710	NA	NA
EMZL	E25	chr22:23230427	G	C	39.7	2190.83	IGLL5	NM_001256296.1	1	exonic	p.Ala30Pro	c.88G>C	missense	624	248	NA	NA
EMZL	E25	chr22:23230410	C	T	12.2	204.347	IGLL5	NM_001256296.1	1	exonic	p.Ala24Val	c.71C>T	missense	624	76	NA	NA
EMZL	E25	chr22:23230348	C	G	33.9	1475.57	IGLL5	NM_001256296.1	1	exonic	p.Cys3Trp	c.9C>G	missense	649	220	NA	NA
EMZL	E26	chr22:29090061	G	A	27.3	952.279	CHEK2	NM_001005735.1	14	exonic	p.Arg517Cys	c.1549C>T	missense	490	134	NA	NA
EMZL	E27	chr1:2488138	G	A	18.2	594.144	TNFRSF14	NR_037844.1|NM_003820.2	|1	intronic_nc|exonic	|p.Trp12Ter	|c.35G>A	|nonsense	615	112	NA	NA
EMZL	E27	chr16:3786797	A	T	29.2	3506.96	CREBBP	NM_004380.2	27	exonic	p.Trp1472Arg	c.4414T>A	missense	1992	582	NA	NA
EMZL	E27	chr18:60985861	C	G	14.4	903.061	BCL2	NM_000633.2	2	exonic	p.Glu13Asp	c.39G>C	missense	1983	286	NA	NA
EMZL	E27	chr18:60985847	T	A	13.7	1128.23	BCL2	NM_000633.2	2	exonic	p.Tyr18Phe	c.53A>T	missense	1987	272	NA	NA
EMZL	E27	chr18:60985413	T	C	16.7	664.844	BCL2	NM_000633.2	2	exonic	p.Asn163Asp	c.487A>G	missense	795	133	NA	NA
EMZL	E28	chr3:176763923	G	A	69.6	7732.69	TBL1XR1	NM_024665.4	10	exonic	p.His307Tyr	c.919C>T	missense	1039	723	NA	NA
EMZL	E28	chr10:89720683	C	G	23.2	2035.85	PTEN	NM_000314.4	8	exonic	p.Phe278Leu	c.834C>G	missense	1386	322	NA	NA
EMZL	E29	chr6:138199790	T	A	35.8	4271.91	TNFAIP3	NM_001270507.1	7	exonic	p.Leu403Ter	c.1208T>A	nonsense	1434	513	NA	NA
EMZL	E30	chr10:90773098	A	AGG	15.7	414.472	FAS	NM_000043.4	8	splicesite_5				554	87	NA	NA
EMZL	E32	chr17:7576928	T	C	6.8	95.1461	TP53	NM_000546.5	9	splicesite_5				705	48	NA	NA
EMZL	E32	chr17:7577581	A	G	7	137.028	TP53	NM_000546.5	7	exonic	p.Tyr234His	c.700T>C	missense	2000	139	NA	NA
EMZL	E32	chr3:176756223	C	A	17.8	772.533	TBL1XR1	NM_024665.4	11	splicesite_5				830	148	NA	NA
EMZL	E32	chr3:38182641	T	C	7.8	187.222	MYD88	NM_001172567.1	5	exonic	p.Leu273Pro	c.818T>C	missense	1917	149	NA	NA
EMZL	E34	chr6:138198243	AC	A	30.9	4616.24	TNFAIP3	NM_001270507.1	6	exonic	p.Arg280fs	c.838delC	frameshiftDeletion	1983	612	NA	NA
EMZL	E34	chr6:138197197	C	CT	36.7	3191.42	TNFAIP3	NM_001270507.1	5	exonic	p.Leu234fs	c.701_702insT	frameshiftInsertion	1079	396	NA	NA
EMZL	E34	chr19:16437808	A	G	35.8	5972.92	KLF2	NM_016270.2	3	exonic	p.Asp345Gly	c.1034A>G	missense	2000	715	NA	NA
EMZL	E34	chr2:136872463	CTCAGACTCAGTGGAAACAGATGAATG	C	10.5	226.987	CXCR4	NM_003467.2	2	exonic	p.His337fs	c.1009_1034delCATTCATCTGTTTCCACTGAGTCTGA	frameshiftDeletion	660	69	NA	NA
EMZL	E34	chr16:3801767	C	T	51.9	10749.3	CREBBP	NM_004380.2	20	exonic	p.Glu1247Lys	c.3739G>A	missense	1995	1035	NA	NA
EMZL	E35	chr6:138197268	TT	AA	26.4	3630.86	TNFAIP3	NM_001270507.1	5	exonic	p.Phe257Ter	c.770_771delTTinsAA	nonsense	1994	526	NA	NA
EMZL	E35	chr6:138202447	G	A	50.2	4969.62	TNFAIP3	NM_001270507.1	9	exonic	p.Met788Ile	c.2364G>A	missense	976	490	NA	NA
EMZL	E35	chr3:176767799	A	G	56.9	8361.41	TBL1XR1	NM_024665.4	7	exonic	p.Ser230Pro	c.688T>C	missense	1342	764	NA	NA
EMZL	E35	chr6:106553055	A	C	50.2	10222.2	PRDM1	NM_001198.3	5	exonic	p.Arg340Ser	c.1020A>C	missense	1999	1003	NA	NA
EMZL	E7	chr6:138198239	A	T	28	2805.22	TNFAIP3	NM_001270507.1	6	exonic	p.Arg278Ter	c.832A>T	nonsense	1400	392	NA	NA
EMZL	E7	chr6:138196875	AC	A	31.3	4481.8	TNFAIP3	NM_001270507.1	4	exonic	p.Met181fs	c.540delC	frameshiftDeletion	1992	623	NA	NA
EMZL	E7	chr6:26235044	G	C	52.3	9820.67	HIST1H1D	NM_005320.2	1	exonic	p.Pro40Ala	c.118C>G	missense	1811	947	NA	NA
EMZL	E7	chr11:108121708	G	T	48.5	3545.57	ATM	NM_000051.3	10	exonic	p.Gly506Cys	c.1516G>T	missense	751	364	NA	NA
EMZL	E8	chr3:176756174	C	T	55.8	10471.4	TBL1XR1	NM_024665.4	11	exonic	p.Cys325Tyr	c.974G>A	missense	2000	1115	NA	NA
EMZL	E9	chr6:138192622	TCGAGAAGTCCGGAAGCTTGTGG	T	39.6	2935.19	TNFAIP3	NM_001270507.1	2	exonic	p.Glu88Ter	c.261_282delAGAAGTCCGGAAGCTTGTGGCG	nonsense	841	333	NA	NA
SMZL	S1	chr11:102207657	C	T	6.7	110.785	BIRC3	NM_182962.2	10	exonic	p.Gln547Ter	c.1639C>T	nonsense	882	59	NA	NA
SMZL	S10	chr22:23230410	C	T	9.7	178.673	IGLL5	NM_001256296.1	1	exonic	p.Ala24Val	c.71C>T	missense	963	93	NA	NA
SMZL	S11	chr1:120458881	TC	T	21	1247.46	NOTCH2	NM_024408.3	34	exonic	p.Glu2155fs	c.6463delG	frameshiftDeletion	1012	213	NA	NA
SMZL	S11	chr19:16436718	AGCGCGGCCGCCG	A	9.4	58.1664	KLF2	NM_016270.2	2	exonic	p.Lys258_Arg262delinsAsn	c.774_785delGCGCGGCCGCCG	nonframeshiftDeletion	180	17	NA	NA
SMZL	S11	chr19:16436710	G	GGA	8.1	50.4483	KLF2	NM_016270.2	2	exonic	p.Ala255fs	c.762_763insAG	frameshiftInsertion	209	17	NA	NA
SMZL	S11	chr11:108117751	A	ATGAG	26	1089.51	ATM	NM_000051.3	8	exonic	p.Ile323Ter	c.966_967insTGAG	nonsense	615	160	NA	NA
SMZL	S12	chr22:23230399	G	C	52.4	2011.55	IGLL5	NM_001256296.1	1	exonic	p.Gln20His	c.60G>C	missense	424	222	NA	NA
SMZL	S12	chr6:26156925	G	A	30.9	473.816	HIST1H1E	NM_005321.2	1	exonic	p.Gly103Ser	c.307G>A	missense	204	63	NA	NA
SMZL	S2	chr22:23230353	C	G	29.9	1600.16	IGLL5	NM_001256296.1	1	exonic	p.Ala5Gly	c.14C>G	missense	894	267	NA	NA
SMZL	S2	chr16:3799626	AC	GG	37.3	1281.53	CREBBP	NM_004380.2	21	splicesite_3				408	152	NA	NA
SMZL	S3	chr6:138192661	T	G	18.2	1090.79	TNFAIP3	NM_001270507.1	2	splicesite_3				1131	206	NA	NA
SMZL	S3	chr1:16257359	C	T	9.4	533.995	SPEN	NM_015001.2	11	exonic	p.Arg1542Ter	c.4624C>T	nonsense	2000	189	NA	NA
SMZL	S3	chr16:85942659	A	G	12.6	473.05	IRF8	NM_002163.2	3	exonic	p.Thr80Ala	c.238A>G	missense	1402	176	NA	NA
SMZL	S4	chr20:39802317	G	C	53.1	7731.51	PLCG1	NM_002660.2	29	exonic	p.Trp1140Cys	c.3420G>C	missense	1385	736	NA	NA
SMZL	S5	chr17:7578211	C	A	58.9	3757.12	TP53	NM_000546.5	6	exonic	p.Arg213Leu	c.638G>T	missense	657	387	NA	NA
SMZL	S5	chr11:102207684	AC	A	43.5	1418.62	BIRC3	NM_182962.2	10	exonic	p.Thr556fs	c.1667delC	frameshiftDeletion	345	150	NA	NA
SMZL	S6	chr10:89720683	C	G	22.5	1099.33	PTEN	NM_000314.4	8	exonic	p.Phe278Leu	c.834C>G	missense	785	177	NA	NA
SMZL	S6	chr1:120458492	G	A	11.3	341.642	NOTCH2	NM_024408.3	34	exonic	p.Gln2285Ter	c.6853C>T	nonsense	1260	143	NA	NA
SMZL	S6	chr11:108192078	C	T	31.5	3213.11	ATM	NM_000051.3	45	exonic	p.Ser2168Leu	c.6503C>T	missense	1325	417	NA	NA
SMZL	S6	chr8:42163894	A	G	15.3	704.78	IKBKB	NM_001556.2	7	exonic	p.Lys171Glu	c.511A>G	missense	1377	210	NA	NA
SMZL	S6	chr6:26056262	A	G	17.2	1356.42	HIST1H1C	NM_005319.3	1	exonic	p.Val132Ala	c.395T>C	missense	1554	268	NA	NA
SMZL	S7	chr1:120458114	C	A	16.4	274.256	NOTCH2	NM_024408.3	34	exonic	p.Glu2411Ter	c.7231G>T	nonsense	444	73	NA	NA
SMZL	S7	chr12:49426235	G	A	15.8	783.257	KMT2D	NM_003482.3	39	exonic	p.Gln4085Ter	c.12253C>T	nonsense	1042	165	NA	NA
SMZL	S7	chr10:90773895	T	A	17.3	339.35	FAS	NM_000043.4	9	exonic	p.Tyr232Ter	c.696T>A	nonsense	497	86	NA	NA
SMZL	S7	chr22:29091779	G	A	17.5	1029.59	CHEK2	NM_001005735.1	12	exonic	p.Pro436Leu	c.1307C>T	missense	1140	200	NA	NA
SMZL	S7	chrX:70613244	G	A	11.7	308.23	TAF1	NR_001568.1|NM_004606.4	|21	intronic_nc|exonic	|p.Ala1069Thr	|c.3205G>A	|missense	728	85	NA	NA
SMZL	S8	chr6:27114225	G	A	28.6	53.4034	HIST1H2BK	NM_080593.2|NM_080596.2	1|	exonic|upstream	p.Ala118Val|	c.353C>T|	missense|	28	8	NA	NA
SMZL	S9	chr9:139390648	CAG	C	36.4	5067.37	NOTCH1	NM_017617.3	34	exonic	p.Pro2514fs	c.7541_7542delCT	frameshiftDeletion	1974	719	NA	NA
SMZL	S9	chr2:25463289	T	C	5.4	51.3096	DNMT3A	NM_022552.4	19	exonic	p.Tyr735Cys	c.2204A>G	missense	689	37	NA	NA
LPL	L10	chr3:38182641	T	C	24.2	2417.7	MYD88	NM_001172567.1	5	exonic	p.Leu273Pro	c.818T>C	missense	1927	466	NA	NA
LPL	L10	chr12:49448780	T	C	49.1	5395.03	KMT2D	NM_003482.3	2	exonic	p.Ser27Gly	c.79A>G	missense	1103	542	NA	NA
LPL	L10	chr2:136872480	CAG	C	19.6	1315.07	CXCR4	NM_003467.2	2	exonic	p.Ser339fs	c.1016_1017delCT	frameshiftDeletion	1213	238	NA	NA
LPL	L11	chr3:176755949	A	T	6.9	108.684	TBL1XR1	NM_024665.4	12	exonic	p.Asn353Lys	c.1059T>A	missense	1609	111	NA	NA
LPL	L11	chrX:1584947	C	T	16.3	88.4579	P2RY8	NM_178129.4	2	exonic	p.Ala169Thr	c.505G>A	missense	98	16	NA	NA
LPL	L11	chr3:38182641	T	C	30.4	3765	MYD88	NM_001172567.1	5	exonic	p.Leu273Pro	c.818T>C	missense	1997	607	NA	NA
LPL	L11	chr3:183273170	G	T	5.6	133.673	KLHL6	NM_130446.2	1	exonic	p.Ala91Asp	c.272C>A	missense	1864	104	NA	NA
LPL	L11	chr22:23230379	A	G	23.4	1692.47	IGLL5	NM_001256296.1	1	exonic	p.Thr14Ala	c.40A>G	missense	1421	332	NA	NA
LPL	L13	chr3:38182641	T	C	32.6	4264.68	MYD88	NM_001172567.1	5	exonic	p.Leu273Pro	c.818T>C	missense	1998	652	NA	NA
LPL	L13	chr2:136872472	A	AGTGGAAACAGATGAAT	24.3	1543.32	CXCR4	NM_003467.2	2	exonic	p.Glu343Phe	c.1025_1026insATTCATCTGTTTCCAC	nonsense	974	237	NA	NA
LPL	L13	chr11:108138061	G	A	33.7	4910.53	ATM	NM_000051.3	17	exonic	p.Ser877Asn	c.2630G>A	missense	1826	616	NA	NA
LPL	L13	chr11:108138057	C	CA	32.2	1076.64	ATM	NM_000051.3	17	exonic	p.Ser877fs	c.2629_2630insA	frameshiftInsertion	1790	577	NA	NA
LPL	L14	chr3:38182641	T	C	48.1	8179.29	MYD88	NM_001172567.1	5	exonic	p.Leu273Pro	c.818T>C	missense	1994	959	NA	NA
LPL	L14	chr8:128752745	C	A	51.5	10649.8	MYC	NM_002467.4	3	exonic	p.His302Gln	c.906C>A	missense	1999	1030	NA	NA
LPL	L14	chr22:23230404	A	G	48	5921.68	IGLL5	NM_001256296.1	1	exonic	p.Glu22Gly	c.65A>G	missense	1255	603	NA	NA
LPL	L14	chr22:23230399	GT	G	48.5	4943.86	IGLL5	NM_001256296.1	1	exonic	p.Leu21fs	c.62delT	frameshiftDeletion	1227	595	NA	NA
LPL	L14	chr2:136872546	T	TA	45.6	8275.19	CXCR4	NM_003467.2	2	exonic	p.Thr318fs	c.951_952insT	frameshiftInsertion	1895	865	NA	NA
LPL	L14	chr1:27094370	TTA	T	57.4	306.743	ARID1A	NM_006015.4	11	exonic	p.Tyr1027fs	c.3080_3081delAT	frameshiftDeletion	54	31	NA	NA
LPL	L16	chr17:7578508	C	T	10.4	360.715	TP53	NM_000546.5	5	exonic	p.Cys141Tyr	c.422G>A	missense	1682	175	NA	NA
LPL	L16	chr6:138200212	A	G	34.8	2338.54	TNFAIP3	NM_001270507.1	7	exonic	p.Thr544Ala	c.1630A>G	missense	822	286	NA	NA
LPL	L16	chr4:106196379	GACGGCCCA	G	20.5	2343.7	TET2	NM_001127208.2	11	exonic	p.Arg1572fs	c.4714_4721delCGGCCCAA	frameshiftDeletion	1984	406	NA	NA
LPL	L16	chr3:38182641	T	C	37.8	5463.55	MYD88	NM_001172567.1	5	exonic	p.Leu273Pro	c.818T>C	missense	1994	753	NA	NA
LPL	L16	chr7:148529809	G	C	53.1	3417.19	EZH2	NM_004456.4	4	exonic	p.Gln94Glu	c.280C>G	missense	620	329	NA	NA
LPL	L16	chr2:136872481	AG	TT	22	1718.28	CXCR4	NM_003467.2	2	exonic	p.Ser339Ter	c.1016_1017delCTinsAA	nonsense	1299	286	NA	NA
LPL	L17	chr3:38182641	T	C	37.3	4177.48	MYD88	NM_001172567.1	5	exonic	p.Leu273Pro	c.818T>C	missense	1557	581	NA	NA
LPL	L17	chr22:23230428	C	T	63.2	4012.07	IGLL5	NM_001256296.1	1	exonic	p.Ala30Val	c.89C>T	missense	546	345	NA	NA
LPL	L18	chr3:38182641	T	C	43.6	6498.27	MYD88	NM_001172567.1	5	exonic	p.Leu273Pro	c.818T>C	missense	1871	816	NA	NA
LPL	L18	chr2:136873469	T	A	45.8	5927.94	CXCR4	NM_003467.2	2	exonic	p.Asp10Val	c.29A>T	missense	1346	617	NA	NA
LPL	L19	chr3:38182641	T	C	34.1	3374.35	MYD88	NM_001172567.1	5	exonic	p.Leu273Pro	c.818T>C	missense	1462	499	NA	NA
LPL	L19	chr22:23230374	C	T	35.4	1712.77	IGLL5	NM_001256296.1	1	exonic	p.Ala12Val	c.35C>T	missense	706	250	NA	NA
LPL	L5	chr3:176767804	A	T	38.3	5799.12	TBL1XR1	NM_024665.4	7	exonic	p.Val228Asp	c.683T>A	missense	1743	668	NA	NA
LPL	L5	chr12:49446193	G	A	41.6	1934.04	KMT2D	NM_003482.3	10	exonic	p.Gln425Ter	c.1273C>T	nonsense	514	214	NA	NA
LPL	L5	chr5:158500471	G	A	9.5	287.529	EBF1	NM_024007.3	6	exonic	p.Arg163Cys	c.487C>T	missense	1042	99	NA	NA
LPL	L5	chr15:45003746	T	A	18.6	1396.94	B2M	NM_004048.2	1	exonic	p.Met1Lys	c.2T>A	missense	1826	340	NA	NA
LPL	L8	chr16:11348930	G	A	26.8	1457.41	SOCS1	NM_003745.1	2	exonic	p.His136Tyr	c.406C>T	missense	779	209	NA	NA
LPL	L8	chr3:38182641	T	C	30	3316.49	MYD88	NM_001172567.1	5	exonic	p.Leu273Pro	c.818T>C	missense	1809	543	NA	NA
LPL	L8	chr12:49425350	G	T	43.9	5569.22	KMT2D	NM_003482.3	39	exonic	p.Pro4380Thr	c.13138C>A	missense	1345	590	NA	NA
LPL	L9	chr3:38182641	T	C	28.2	2941.33	MYD88	NM_001172567.1	5	exonic	p.Leu273Pro	c.818T>C	missense	1785	503	NA	NA
LPL	L9	chr1:214542937	C	T	24.9	2461.64	PTPN14	NM_005401.4	17	exonic	p.Arg1045Gln	c.3134G>A	missense	1491	371	NA	NA
LPL	L9	chr1:117064594	G	GTC	29	2437.23	CD58	NM_001779.2	4	exonic	p.His214fs	c.639_640insGA	frameshiftInsertion	1141	331	NA	NA
SBCL, U	U1	chr1:2489802	T	A	11	158.169	TNFRSF14	NM_003820.2	3	exonic	p.Cys67Ser	c.199T>A	missense	409	45	NA	NA
SBCL, U	U1	chr4:106197249	G	T	11.7	563.26	TET2	NM_001127208.2	11	exonic	p.Gly1861Val	c.5582G>T	missense	1999	233	NA	NA
SBCL, U	U1	chr12:57496658	T	G	17.4	876.982	STAT6	NM_003153.4	12	exonic	p.Asn420Thr	c.1259A>C	missense	1302	226	NA	NA
SBCL, U	U1	chr1:2489256	G	A	23.9	847.159	TNFRSF14	NR_037844.1|NM_003820.2	|2	upstream|exonic	|p.Cys54Tyr	|c.161G>A	|missense	544	130	NA	NA
SBCL, U	U1	chr12:49440442	G	T	34.5	2823.97	KMT2D	NM_003482.3	15	exonic	p.Cys1456Ter	c.4368C>A	nonsense	1010	348	NA	NA
SBCL, U	U1	chr12:49445404	G	A	29.8	1559.17	KMT2D	NM_003482.3	10	exonic	p.Arg688Cys	c.2062C>T	missense	704	210	NA	NA
SBCL, U	U1	chr6:26056280	G	A	30.5	4629.24	HIST1H1C	NM_005319.3	1	exonic	p.Thr126Ile	c.377C>T	missense	1998	610	NA	NA
SBCL, U	U1	chr7:148508728	A	G	20.2	1702.18	EZH2	NM_004456.4	16	exonic	p.Tyr646His	c.1936T>C	missense	1913	386	NA	NA
SBCL, U	U1	chr5:158267119	C	T	18.7	1418.3	EBF1	NM_024007.3	7	splicesite_5				1429	267	NA	NA
SBCL, U	U1	chr16:3786794	C	T	40.3	4233.33	CREBBP	NM_004380.2	27	exonic	p.Ala1473Thr	c.4417G>A	missense	1177	474	NA	NA
SBCL, U	U1	chr7:2984142	A	C	9.9	295.32	CARD11	NM_032415.5	5	exonic	p.Phe130Val	c.388T>G	missense	1548	153	NA	NA
SBCL, U	U10	chr21:44524456	G	A	19.8	1719.84	U2AF1	NM_006758.2	2	exonic	p.Ser34Phe	c.101C>T	missense	1999	396	NA	NA
SBCL, U	U10	chr1:120458161	G	T	17.6	353.051	NOTCH2	NM_024408.3	34	exonic	p.Ser2395Ter	c.7184C>A	nonsense	391	69	NA	NA
SBCL, U	U10	chr2:25457180	C	G	16.9	1669.33	DNMT3A	NM_022552.4	23	exonic	p.Ala903Pro	c.2707G>C	missense	1993	336	NA	NA
SBCL, U	U10	chr2:136872528	A	AC	6.2	110.146	CXCR4	NM_003467.2	2	exonic	p.Ser324fs	c.969_970insG	frameshiftInsertion	1376	85	NA	NA
SBCL, U	U10	chr2:198267359	C	A	12.8	690.168	SF3B1	NM_012433.2	14	exonic	p.Lys666Asn	c.1998G>T	missense	2000	255	NA	NA
SBCL, U	U11	chr17:7574018	G	A	23.1	798.789	TP53	NM_000546.5	10	exonic	p.Arg337Cys	c.1009C>T	missense	689	159	NA	NA
SBCL, U	U11	chr17:7577511	A	AGTGTGAT	21.6	655.933	TP53	NM_000546.5	7	exonic	p.Leu257fs	c.769_770insATCACAC	frameshiftInsertion	639	138	NA	NA
SBCL, U	U11	chr10:89720683	C	G	15.8	867.088	PTEN	NM_000314.4	8	exonic	p.Phe278Leu	c.834C>G	missense	1164	184	NA	NA
SBCL, U	U11	chr3:38182641	T	C	42.1	3387.07	MYD88	NM_001172567.1	5	exonic	p.Leu273Pro	c.818T>C	missense	1034	435	NA	NA
SBCL, U	U11	chr1:2488158	G	A	44.3	1768.4	TNFRSF14	NR_037844.1|NM_003820.2	|1	intronic_nc|exonic	|p.Asp19Asn	|c.55G>A	|missense	424	188	NA	NA
SBCL, U	U12	chr6:138196086	GAC	G	30.4	4482.11	TNFAIP3	NM_001270507.1	3	exonic	p.Arg136fs	c.405_406delAC	frameshiftDeletion	1963	596	NA	NA
SBCL, U	U12	chr3:176771590	A	C	15.8	1488.74	TBL1XR1	NM_024665.4	4	exonic	p.Tyr59Asp	c.175T>G	missense	1998	316	NA	NA
SBCL, U	U12	chr3:176752041	A	T	16.6	494.58	TBL1XR1	NM_024665.4	13	exonic	p.Trp399Arg	c.1195T>A	missense	595	99	NA	NA
SBCL, U	U12	chr12:49415908	T	A	17.6	1798.34	KMT2D	NM_003482.3	53	exonic	p.Asn5480Ile	c.16439A>T	missense	1997	351	NA	NA
SBCL, U	U12	chr2:136872485	G	GA	19.1	1230.42	CXCR4	NM_003467.2	2	exonic	p.Ser338fs	c.1012_1013insT	frameshiftInsertion	1591	304	NA	NA
SBCL, U	U12	chr1:117078600	A	T	12.7	334.536	CD58	NM_001779.2	3	exonic	p.Cys205Ter	c.615T>A	nonsense	671	85	NA	NA
SBCL, U	U14	chr3:176750838	T	C	7.5	99.4551	TBL1XR1	NM_024665.4	14	exonic	p.Tyr446Cys	c.1337A>G	missense	1083	81	NA	NA
SBCL, U	U14	chr3:38182641	T	C	26.5	2572.43	MYD88	NM_001172567.1	5	exonic	p.Leu273Pro	c.818T>C	missense	1744	462	NA	NA
SBCL, U	U14	chr17:37947776	A	C	28.8	2141.7	IKZF3	NM_012481.4	5	exonic	p.Leu162Arg	c.485T>G	missense	1257	362	NA	NA
SBCL, U	U24	chr3:176763964	CA	C	10.1	357.529	TBL1XR1	NM_024665.4	10	exonic	p.Trp293fs	c.877delT	frameshiftDeletion	1294	131	NA	NA
SBCL, U	U24	chr3:38182641	T	C	42.5	6667	MYD88	NM_001172567.1	5	exonic	p.Leu273Pro	c.818T>C	missense	1996	848	NA	NA
SBCL, U	U24	chr22:23230440	G	C	10.2	347.737	IGLL5	NM_001256296.1	1	splicesite_3				1088	111	NA	NA
SBCL, U	U24	chr12:92538147	T	G	39.6	7034.22	BTG1	NM_001731.2	2	exonic	p.Lys75Asn	c.225A>C	missense	1996	791	NA	NA
SBCL, U	U25	chr10:89720683	C	G	16.2	1550.43	PTEN	NM_000314.4	8	exonic	p.Phe278Leu	c.834C>G	missense	1991	323	NA	NA
SBCL, U	U25	chr22:23230440	G	C	8.8	140.411	IGLL5	NM_001256296.1	1	splicesite_3				581	51	NA	NA
SBCL, U	U26	chr6:138196127	CAA	C	30.4	1623.54	TNFAIP3	NM_001270507.1	3	exonic	p.Lys148fs	c.443_444delAA	frameshiftDeletion	714	217	NA	NA
SBCL, U	U26	chr22:23230439	G	A	15.7	339.508	IGLL5	NM_001256296.1	1	exonic	p.Gly34Ser	c.100G>A	missense	604	95	NA	NA
SBCL, U	U26	chr10:90773893	T	TA	11.5	406.791	FAS	NM_000043.4	9	exonic	p.Tyr232Ter	c.695_696insA	nonsense	1012	116	NA	NA
SBCL, U	U26	chr7:5567943	GCAGCGGAACCGCTCATTGCCA	G	11.8	77.223	ACTB	NM_001101.3	4	exonic	p.Gly251_Cys257del	c.750_770delTGGCAATGAGCGGTTCCGCTG	nonframeshiftDeletion	136	16	NA	NA
SBCL, U	U27	chr6:138196885	C	T	47.2	7957.31	TNFAIP3	NM_001270507.1	4	exonic	p.Arg183Ter	c.547C>T	nonsense	2000	944	NA	NA
SBCL, U	U27	chr6:138199908	CTA	C	41.6	7439.02	TNFAIP3	NM_001270507.1	7	exonic	p.Tyr443Ter	c.1328_1329delAT	nonsense	1976	822	NA	NA
SBCL, U	U27	chr6:37138901	C	G	67.9	14363	PIM1	NM_002648.3	4	exonic	p.Pro81Ala	c.241C>G	missense	1995	1355	NA	NA
SBCL, U	U27	chr22:23230419	C	T	72.1	5868.2	IGLL5	NM_001256296.1	1	exonic	p.Ala27Val	c.80C>T	missense	739	533	NA	NA
SBCL, U	U28	chr20:39766515	C	T	60	105.793	PLCG1	NR_109889.1|NM_002660.2	1|	exonic_nc|intronic	|	|	|	20	12	NA	NA
SBCL, U	U28	chr10:89720683	C	G	17.2	1264.58	PTEN	NM_000314.4	8	exonic	p.Phe278Leu	c.834C>G	missense	1459	251	NA	NA
SBCL, U	U28	chr22:41566475	A	T	32.7	4202.27	EP300	NM_001429.3	27	exonic	p.His1451Leu	c.4352A>T	missense	1630	533	NA	NA
SBCL, U	U28	chr16:3817732	G	C	36.4	3831.46	CREBBP	NM_004380.2	16	exonic	p.Pro1080Arg	c.3239C>G	missense	1244	453	NA	NA
SBCL, U	U28	chr7:2979513	A	G	6.7	70.7001	CARD11	NM_032415.5	6	exonic	p.Leu245Pro	c.734T>C	missense	1053	71	NA	NA
SBCL, U	U28	chr1:85733580	AG	A	9.3	152.145	BCL10	NM_003921.4	3	exonic	p.Ser144fs	c.431delC	frameshiftDeletion	546	51	NA	NA
SBCL, U	U28	chr7:5568144	C	T	30.8	53.8929	ACTB	NM_001101.3	4	exonic	p.Met190Ile	c.570G>A	missense	26	8	NA	NA
SBCL, U	U4	chr6:138195980	A	G	21.3	501.469	TNFAIP3	NM_001270507.1	3	splicesite_5				390	83	NA	NA
SBCL, U	U4	chr12:49431082	G	A	20.1	2280.63	KMT2D	NM_003482.3	34	exonic	p.Gln3353Ter	c.10057C>T	nonsense	2000	401	NA	NA
SBCL, U	U4	chr12:49425485	G	A	24.4	1589.3	KMT2D	NM_003482.3	39	exonic	p.Gln4335Ter	c.13003C>T	nonsense	990	242	NA	NA
SBCL, U	U4	chr16:3786703	T	C	22.8	1812.96	CREBBP	NM_004380.2	27	exonic	p.Tyr1503Cys	c.4508A>G	missense	1617	369	NA	NA
SBCL, U	U4	chr16:3786715	A	G	19.1	1306.17	CREBBP	NM_004380.2	27	exonic	p.Leu1499Pro	c.4496T>C	missense	1619	310	NA	NA
SBCL, U	U4	chr15:45007721	A	T	28.5	2261.32	B2M	NM_004048.2	2	exonic	p.Glu56Asp	c.168A>T	missense	1090	311	NA	NA
SBCL, U	U4	chr15:45007690	A	C	27.8	3263.38	B2M	NM_004048.2	2	exonic	p.Tyr46Ser	c.137A>C	missense	1649	458	NA	NA
SBCL, U	U4	chr15:45007629	A	G	25.9	1039.57	B2M	NM_004048.2	2	exonic	p.Lys26Glu	c.76A>G	missense	587	152	NA	NA
SBCL, U	U4	chr15:45003780	ACTCT	A	27.1	805.159	B2M	NM_004048.2	1	exonic	p.Ser14fs	c.41_44delCTCT	frameshiftDeletion	424	115	NA	NA
SBCL, U	U5	chr12:49437548	CT	C	27.7	3847.76	KMT2D	NM_003482.3	23	exonic	p.Lys1779fs	c.5336delA	frameshiftDeletion	1985	550	NA	NA
SBCL, U	U5	chr12:49434247	A	AAA	28.7	2444.88	KMT2D	NM_003482.3	31	exonic	p.Cys2436fs	c.7306_7307insTT	frameshiftInsertion	1954	560	NA	NA
SBCL, U	U5	chr16:85942673	T	G	32.5	5119.27	IRF8	NM_002163.2	3	exonic	p.Cys84Trp	c.252T>G	missense	1994	649	NA	NA
SBCL, U	U5	chr2:136872540	CAG	C	29.8	3186.35	CXCR4	NM_003467.2	2	exonic	p.Ser319fs	c.956_957delCT	frameshiftDeletion	1440	429	NA	NA
SBCL, U	U5	chr16:3786715	A	C	35.3	4885.77	CREBBP	NM_004380.2	27	exonic	p.Leu1499Arg	c.4496T>G	missense	1995	705	NA	NA
SBCL, U	U5	chr12:122460029	G	C	77.1	284.172	BCL7A	NM_020993.3	1	exonic	p.Arg11Thr	c.32G>C	missense	35	27	NA	NA
SBCL, U	U5	chr12:122460020	C	G	74.3	267.543	BCL7A	NM_020993.3	1	exonic	p.Ala8Gly	c.23C>G	missense	35	26	NA	NA
SBCL, U	U6	chr6:138199717	C	T	16.6	1218.74	TNFAIP3	NM_001270507.1	7	exonic	p.Gln379Ter	c.1135C>T	nonsense	2000	332	NA	NA
SBCL, U	U6	chr6:138196086	GAC	G	16.3	1536.83	TNFAIP3	NM_001270507.1	3	exonic	p.Arg136fs	c.405_406delAC	frameshiftDeletion	1978	323	NA	NA
SBCL, U	U6	chr19:16436831	CGCACGCACACAGGTGGGCG	C	19.4	915.326	KLF2	NM_016270.2	2	splicesite_3				852	165	NA	NA
SBCL, U	U6	chr17:7577538	C	T	13.5	606.494	TP53	NM_000546.5	7	exonic	p.Arg248Gln	c.743G>A	missense	1522	206	NA	NA
SBCL, U	U6	chr1:85733491	A	T	15.6	1438.67	BCL10	NM_003921.4	3	exonic	p.Leu174Ter	c.521T>A	nonsense	1985	309	NA	NA
SBCL, U	U6	chr15:45007808	G	GT	18	786.448	B2M	NM_004048.2	2	exonic	p.Tyr86fs	c.256_257insT	frameshiftInsertion	856	154	NA	NA
