# Supplementary material for: High-throughput sequencing of nodal marginal zone lymphomas identifies recurrent BRAF mutations
Source: Leukemia. 2018 Feb 28;32(11):2412–26. doi: 10.1038/s41375-018-0082-4 (PMC6224405; doi:10.1038/s41375-018-0082-4)
Supplement: Supplementary file 11 — Suppl. Table 10 [file 41375_2018_82_MOESM11_ESM.xlsx]

## Sheet: NEW Suppl.Table_revision_Valida
Suppl. Table 10. Variants detected in validation experiments in various types of replicates
A) FFPE vs FF replicates					B) Technical replicates					C) Intratumoral replicates					D) WES vs targeted HTS
Patient ID	Position-Ref-Var	VAF FFPE, %	VAF FF, %		Patient ID	Position-Ref-Var	VAF Replicate #1, %	VAF Replicate #2, %		Patient ID	Position-Ref-Var	VAF Replicate #1, %	VAF Replicate #2, %		Patient ID	Position-Ref-Var	VAF targeted HTS, %	VAF WES, %
N18	chr17:7579472-G-C	98.2	95.4		N25	chr17:7579472-G-C	94.6	95.8		E31	chr11:108183167-A-G	100	100		N10	chr1:2488139-G-A	35.8	35.1
N18	chr4:106164029-T-A	22.8	23.2		N25	chr16:81953136-A-G	50	49.3		E31	chr15:63111739-T-C	47	47.2		N10	chr1:2489271-C-T	38.6	34.1
N18	chr3:176752082-T-G	17.1	18.3		N25	chr1:2488153-A-G	50.1	48.9		E31	chr4:106156187-C-T	0	12.9		N10	chr12:122460013-G-C	78.4	27.5
N18	chr3:176752014-T-C	16.5	18.7		N25	chr6:27114425-G-A	37.8	33.8		E31	chr4:106196829-T-G	0	9.1		N10	chr12:122460030-G-T	79.4	25.2
N18	chr1:16256007-T-C	53.7	50.8		N25	chr6:41903782-A-C	46.7	49.8		E31	chr1:16256007-T-C	0	14.5		N10	chr12:49416062-C-T	33	41
N18	chr3:101576174-CT-CC	94.5	96.8		N25	chr11:108183167-A-G	100	100		E31	chr6:134583262-T-C	0	4.3		N10	chr12:49435714-TG-T	32.2	29.5374
N18	chr3:101576174-CT-C	5.5	3.2		N9	chr17:7579471-G-GC	100	100		E31	chr6:106547372-C-G	48	45.2		N10	chr13:41240289-GC-T	34	25
N18	chr1:2488153-A-G	99	100		N9	chr17:7579472-G-C	98	97.1		E31	chr12:49445028-G-A	1	5.9		N10	chr13:41240310-A-G	46.7	25
N18	chr12:49448463-C-T	50	46.7		N9	chr6:138196066-T-G	49.1	11.6		E31	chr6:26056604-G-A	0	9.1		N10	chr16:3788650-T-C	32.3	31.8
N18	chr12:49426460-A-G	45.8	51.8		N9	chr15:63111739-T-C	52.5	5		E31	chr6:41903798-C-A	53.7	35.6		N10	chr18:60985840-A-C	0	7
N18	chr19:16436684-C-G	21.8	26.3		N9	chr12:57498345-C-T	15.2	14.6		E31	chr17:7579472-G-C	59.6	55.5		N10	chr19:19260045-T-A	34.4	25.7
N18	chr22:23230353-C-T	19.7	26.1		N9	chr6:106547372-C-G	44.9	55.4		E31	chr9:139413908-C-T	46.6	44.7		N10	chr22:23230321-G-A	0	25
N18	chr6:27114425-G-A	38.1	29.9		N9	chr10:34558715-C-T	51.1	52.5		E31	chr6:27114488-G-C	49.3	42.7		N10	chr22:23230347-G-A	44.8	0
N18	chr6:26156901-C-T	19	16.9		N9	chr12:49420493-G-A	21.8	18.5		E31	chr6:41903782-AG-CG	97	93		N10	chr22:23230401-T-G	62.6	0
N18	chr12:113496236-A-T	17.7	21.3		N9	chr7:151859683-G-A	53.4	42.9		E31	chr6:41903782-AG-CA	0	4.9		N10	chr3:183273174-G-A	60.7	55.4
N18	chr12:113496161-A-G	20.2	20.1		N9	chr6:27114425-G-A	20.5	20.4		E31	chr6:27114425-G-A	0	5.4		N10	chr3:60522592-C-A	30	30.9
N18	chr11:108183167-A-G	100	100		N9	chr6:27114488-G-C	37.2	36.8		E31	chr6:41903782-A-C	100	97		N10	chr4:114682170-C-G	23.7	17.5
N18	chr11:108175462-G-A	54.6	50.2		N9	chr7:148508728-A-T	19.5	13		E21	chr12:49438548-C-T	0	4.5		N10	chr5:158204534-TGAGGAGTGATCAACTG-T	42.7	19.7674
U14	chr17:7579472-G-C	47	53.9		N9	chr7:148525904-C-G	44.1	50.6		E21	chr1:16256007-T-C	100	100		N10	chr6:134495648-C-T	15.2	10.9
U14	chr1:2494330-G-A	48.9	51.8		N9	chr16:3781323-AAGG-A	38	35		E21	chr1:2491306-G-A	51.1	49		N10	chr6:26056310-G-A	34.5	39.8
U14	chr4:106196829-T-G	52.7	49.7		N9	chr6:41903782-A-C	100	100		E21	chr15:63111739-T-C	47	44.9		N10	chr6:26156721-G-A	35.3	29.7
U14	chr3:176750838-T-C	6.3	7.5		N9	chr11:108098576-C-G	51.5	48.5		E21	chr17:7579472-G-C	45.9	54.7		N10	chr7:148508728-A-G	39.1	31.2
U14	chr1:16256007-T-C	100	100		N9	chr4:106196829-T-G	48.9	53		E21	chr6:41903782-A-C	50.2	53		N10	chr7:5568158-T-C	33.1	33.8
U14	chr3:101576174-CT-CC	91.9	95.8		N9	chr12:49427663-G-A	23.2	21		E21	chr7:148525904-C-G	45.9	47.4		N10	chrX:100608181-C-T	58.1	46.8
U14	chr3:101576174-CT-C	8.1	4.2		N9	chr19:42384782-T-C	17.8	16		E21	chr9:8518052-G-C	53.3	53.4		N11	chr1:162724472-G-T	26.2	16.3
U14	chr3:38182641-T-C	27.4	26.5		N9	chr7:2976810-T-A	20.5	3		E21	chr7:140453145-A-T	8.3	7.3		N11	chr10:34558781-G-A	18.7	7.8
U14	chr1:2488153-A-G	54.9	50.7		N9	chr11:108183167-A-G	100	98		E21	chr7:140453193-T-A	14.3	17.2		N11	chr17:37947776-A-C	21.6	19.7
U14	chr17:37947776-A-C	23.9	28.8		N23	chr17:7579472-G-C	96.3	96.5		E21	chr6:27114425-G-A	46	27.4		N13	chr17:62006836-C-T	37.3	39.1
U14	chr6:27114425-G-A	34.4	50		N23	chr17:7574003-G-A	35.9	42.7		E21	chr4:54257225-G-A	14.9	20.6		N13	chr19:11094915-C-T	49.8	37.7
U14	chr5:158511744-T-C	47	48.1		N23	chr4:106196829-T-G	48	47.1		E21	chr8:144887521-C-T	19.8	26.5		N13	chr22:23230419-C-G	0	20.7
U14	chr16:3820723-T-C	51.5	47.6		N23	chr1:16256007-T-C	51	50.2		E21	chr11:108183167-A-G	100	#N/A		N13	chr6:27834647-C-G	63.5	60.6
U14	chr9:21970916-C-T	60.1	50		N23	chr3:101576174-CT-CC	100	95.9		E21	chr14:100705694-C-T	23.2	16		N13	chrX:1584824-C-T	52.9	53.8
U14	chr11:108183167-A-G	100	100		N23	chr3:101576174-CT-C	0	4.1		E21	chr22:29090061-G-A	36.7	41		N17	chr1:85733491-A-T	17.8	36.6
U14	chr11:108143456-C-G	52.1	51.9		N23	chr1:2488153-A-G	47	50.5		U14	chr3:101576174-CT-CC	91.9	95.8		N17	chr11:17741852-G-A	24.1	32.4
U14	chr11:108138003-T-C	49.5	49.7		N23	chr6:393328-A-G	24.4	28.2		U14	chr11:108183167-A-G	100	100		N17	chr16:31201073-G-T	24.6	0
N27	chr11:108138003-T-C	52	51.5		N23	chr6:27114425-G-A	52.1	51.1		U14	chr17:7579472-G-C	47	53.9		N17	chr16:31201074-ATGACCC-A	24.4	18.4466
N27	chr11:108143456-C-G	47.3	52		N23	chr6:26056604-G-A	49.7	47.7		U14	chr1:2494330-G-A	48.9	51.8		N17	chr17:5033895-A-G	20.7	33.2
N27	chr11:108183167-A-G	100	100		N23	chr6:41903798-C-A	47	49		U14	chr4:106196829-T-G	52.7	49.7		N17	chr2:136872533-CTGCTCACAGAGGTG-C	26.6	23.7288
N27	chr17:7579472-G-C	94.9	96.8		N23	chr6:41903782-A-C	100	100		U14	chr1:16256007-T-C	100	100		N17	chr2:25457242-C-T	42.8	35.3
N27	chr4:106156187-C-T	49.4	49.7		N23	chr11:108183167-A-G	100	100		U14	chr1:2488153-A-G	54.9	50.7		N17	chr4:106156791-GATTGA-G	17.6	24.6154
N27	chr4:106196829-T-G	50.2	44.1		N23	chr12:49426567-TGCTGCTGTTGCTGCTGCTGTTGAAACTGCTGCTGTTGTTGTTGCTGTTGCTGTTGTA-T	14.2	14.9		U14	chr16:3820723-T-C	51.5	47.6		N17	chr4:106197285-T-C	41.6	39.8
N27	chr6:27114425-G-A	34.5	30.4		N23	chr6:26234810-T-C	4.7	2		U14	chr9:21970916-C-T	60.1	50		N18	chr12:113496161-A-G	20.1	23
N27	chr7:140453136-AC-TC	41.5	43.7		N23	chr7:140453136-AC-TC	5.9	5		U14	chr11:108143456-C-G	52.1	51.9		N18	chr12:113496236-A-T	21.3	16
					N30	chr9:139390732-G-A	14.7	13.6		U14	chr11:108138003-T-C	49.5	49.7		N18	chr19:16436684-C-G	26.3	18.5
					N30	chr19:16436033-C-T	16.2	14.6		U14	chr3:101576174-CT-C	8.1	4.2		N18	chr22:23230353-C-T	26.1	0
					N30	chr11:108137962-G-A	12.7	11.3		U14	chr6:27114425-G-A	34.4	50		N18	chr3:176752014-T-C	18.7	0
					N30	chr11:108183167-A-G	100	100		U14	chr5:158511744-T-C	47	48.1		N18	chr3:176752082-T-G	18.3	0
					N30	chr17:7579472-G-C	97.8	98.1		U14	chr3:38182641-T-C	27.4	26.5		N18	chr4:106164029-T-A	23.2	22.7
	Legend				N30	chr6:138196066-T-G	49.2	49.6		U14	chr3:176750838-T-C	6.3	7.5		N18	chr6:26156901-C-T	16.9	100
	Germline variants				N30	chr4:106156187-C-T	52.3	50		U14	chr17:37947776-A-C	23.9	28.8		N21	chr14:100705694-C-T	23.2	20.4
	Somatic mutations				N30	chr4:106196829-T-G	48.1	48.2							N21	chr15:91304285-TTGA-T	0	10
					N30	chr1:16256007-T-C	100	100							N21	chr4:114680496-G-T	0	9.8
					N30	chr6:134583262-T-C	49.9	49.9							N21	chr4:54257225-G-A	14.9	28.6
					N30	chr16:81946278-A-G	50.6	51.9							N21	chr7:140453193-T-A	14.3	20
					N30	chr1:2488153-A-G	45.3	47							N21	chr7:151933014-C-T	0	21.4
					N30	chr12:49433883-G-A	62	56.7							N21	chr8:144887521-C-T	19.8	28.4
					N30	chr6:27114488-G-C	22.8	23.5							N3	chr1:120458917-TCAGA-T	15.8	14.5833
					N30	chr6:27114425-G-A	50.4	49.3							N3	chr1:16256922-C-A	12.6	13.7
															N3	chr1:16257344-G-T	14.9	22.4
															N3	chr1:16259708-CTT-C	12.2	18.6916
															N3	chr11:9771473-GAAGA-G	16.3	10.2041
															N3	chr12:49440491-G-T	13.8	7.5
															N3	chr16:72829565-C-A	13.7	13.6
															N3	chr6:26056104-C-T	13.2	7.9
															N3	chr7:5568041-G-A	9.7	10.3
															N6	chr1:2489909-T-A	63.4	59.3
															N6	chr12:113496194-A-G	35.6	34.3
															N6	chr12:49416103-C-A	49.7	54.7
															N6	chr12:49427684-G-A	20.7	29.7
															N6	chr18:60985508-G-A	21.4	4.6
															N6	chr3:176755951-T-G	34.1	26.7
															N6	chr6:138200190-C-A	54.1	54.9
