# Supplementary material for: High-throughput sequencing of nodal marginal zone lymphomas identifies recurrent BRAF mutations
Source: Leukemia. 2018 Feb 28;32(11):2412–26. doi: 10.1038/s41375-018-0082-4 (PMC6224405; doi:10.1038/s41375-018-0082-4)
Supplement: Supplementary file 12 — Suppl. Table 11 [file 41375_2018_82_MOESM12_ESM.xlsx]

## Sheet: For_Fisher_test_v3
Supplementary table 11. Raw counts and frequencies of selected gene mutations combining multiple sequencing studies in investigated entities
Genes	Total_NMZL_mutated	Total_NMZL_unmutated	Total_NMZL_Freq	Total_SMZL_mutated	Total_SMZL_unmutated	Total_SMZL_Freq	Total_LPL_mutated	Total_LPL_unmutated	Total_LPL_Freq	Total_EMZL_mutated	Total_EMZL_unmutated	Total_EMZL_Freq	Total_FL_mutated	Total_FL_unmutated	Total_FL_Freq
ABCA13	4	31	11.4286	0	28	0	1	9	10	0	0	0	0	0	NA
ACTB	4	56	6.66667	0	40	0	0	21	0	1	31	3.125	1	34	2.85714
ARID1A	2	58	3.33333	11	204	5.11628	6	13	31.5789	0	32	0	3	39	7.14286
ATM	1	42	2.32558	12	203	5.5814	1	20	4.7619	2	30	6.25	4	99	3.8835
BCL10	5	55	8.33333	6	209	2.7907	0	21	0	6	137	4.1958	0	0	NA
BRAF	4	39	9.30233	2	213	0.930233	0	21	0	0	32	0	0	129	0
CACNA1H	0	18	0	14	189	6.89655	0	10	0	0	0	0	1	34	2.85714
CARD11	5	75	6.25	2	213	0.930233	0	21	0	5	317	1.5528	5	35	12.5
CCND3	0	43	0	17	198	7.90698	0	21	0	0	32	0	1	34	2.85714
CD79B	3	60	4.7619	0	215	0	0	21	0	7	315	2.17391	1	94	1.05263
CREBBP	8	52	13.3333	11	204	5.11628	0	21	0	18	241	6.94981	30	55	35.2941
CXCR4	4	56	6.66667	3	212	1.39535	56	132	29.7872	3	77	3.75	1	37	2.63158
DNAH10	0	18	0	17	186	8.37438	0	10	0	0	0	NA	0	0	NA
DTX1	5	55	8.33333	2	213	0.930233	0	21	0	1	31	3.125	1	34	2.85714
EZH2	4	39	9.30233	1	214	0.465116	1	20	4.7619	2	209	0.947867	210	934	18.3566
FAS	8	52	13.3333	3	212	1.39535	0	21	0	1	94	1.05263	2	33	5.71429
FAT3	0	0	NA	16	179	8.20513	0	10	0	0	0	NA	0	0	NA
FAT4	5	55	8.33333	12	203	5.5814	0	21	0	1	31	3.125	0	0	NA
GPR98	5	30	14.2857	0	28	0	0	10	0	0	0	NA	0	0	NA
HIST1H1B	4	56	6.66667	0	40	0	0	21	0	0	32	0	1	34	2.85714
HIST1H1E	5	55	8.33333	3	37	7.5	2	39	4.87805	2	30	6.25	1	34	2.85714
IGHV2	0	0	NA	5	15	25	0	10	0	0	0	NA	0	0	NA
IGHV3	0	0	NA	7	13	35	0	10	0	0	0	NA	0	0	NA
IGLL5	3	40	6.97674	24	191	11.1628	4	17	19.0476	3	29	9.375	0	0	NA
IGLV3	0	0	NA	6	14	30	0	10	0	0	0	NA	0	0	NA
YY1	4	56	6.66667	0	40	0	0	21	0	1	31	3.125	0	0	NA
KLF2	8	52	13.3333	58	246	19.0789	0	21	0	1	31	3.125	0	35	0
KMT2D	19	41	31.6667	22	193	10.2326	3	18	14.2857	26	296	8.07453	47	24	66.1972
LRP1B	5	55	8.33333	2	38	5	1	20	4.7619	3	77	3.75	0	0	NA
MAP3K14	1	54	1.81818	11	192	5.41872	1	9	10	1	62	1.5873	0	0	NA
MYD88	9	94	8.73786	44	425	9.38166	60	9	86.9565	24	319	6.99708	3	105	2.77778
NOTCH1	3	57	5	12	203	5.5814	0	21	0	9	134	6.29371	8	146	5.19481
NOTCH2	8	52	13.3333	71	370	16.0998	0	21	0	6	89	6.31579	3	223	1.32743
PRKDC	0	18	0	14	189	6.89655	0	10	0	0	0	NA	0	0	NA
PTPRD	5	55	8.33333	1	39	2.5	0	21	0	0	32	0	0	35	0
SPEN	6	54	10	16	199	7.44186	0	21	0	0	32	0	0	0	NA
TAF1	4	56	6.66667	1	39	2.5	0	21	0	0	32	0	1	34	2.85714
TBL1XR1	8	52	13.3333	2	38	5	2	19	9.52381	13	67	16.25	1	39	2.5
TET2	5	38	11.6279	6	209	2.7907	1	20	4.7619	0	32	0	1	35	2.77778
TNFAIP3	12	68	15	29	284	9.26518	1	20	4.7619	81	241	25.1553	4	88	4.34783
TNFRSF14	8	72	10	1	214	0.465116	0	21	0	1	31	3.125	58	262	18.125
TP53	2	58	3.33333	43	270	13.738	1	20	4.7619	9	265	3.28467	34	155	17.9894
TRAF3	1	79	1.25	21	292	6.70927	0	21	0	4	270	1.45985	0	35	0
BCL2	1	42	2.32558	0	215	0	0	21	0	1	31	3.125	17	18	48.5714
